# Supplementary material for: Pedigree analysis of 220 almond genotypes reveals two world mainstream breeding lines based on only three different cultivars
Source: Hortic Res. 2021 Jan 1;8:11. doi: 10.1038/s41438-020-00444-4 (PMC7775440; doi:10.1038/s41438-020-00444-4)
Supplement: Supplementary file 2 — Supplementary Material 1 [file 41438_2020_444_MOESM2_ESM.xlsx]

## Sheet: Pedigree
LineName	FemaleParent	MaleParent	Origin	Country	Phenotype	Confirmed	Confirmed by	Nº of markers	Pedigree record's reference
10-36	CRISTOMORTO	TARDIVE DE LA VERDIERE	IRTA	SPAIN	SI	Not available	-	-	Ignasi Batlle's personal communication
10-98	A-60	A-192	IRTA	SPAIN	SI	No	-	-	Ignasi Batlle's personal communication
12-350	LAURANNE	OP10	IRTA	SPAIN	SI	Yes	SSRs and Incompatibility S alleles	13	Ignasi Batlle's personal communication
13-565	MASBOVERA	LAURANNE	IRTA	SPAIN	SC	Yes	Incompatibility S alleles	-	Ignasi Batlle's personal communication
155	CRISTOMORTO	OP13	IRTA	SPAIN	SI	No	-	-	Ignasi Batlle's personal communication
21-19W	NONPAREIL	A1-30	UCD	USA	SI	No	-	-	Thomas Gradziel's personal communication
21-321	4-665	LAURANNE	IRTA	SPAIN	SC	Yes	Incompatibility S alleles	-	Ignasi Batlle's personal communication
22-20	NONPAREIL	A1-30	UCD	USA	SI	No	-	-	Thomas Gradziel's personal communication
23-173	A-202	FGFP092	IRTA	SPAIN	SC	No	-	-	Ignasi Batlle's personal communication
24-53	4-665	LAURANNE	IRTA	SPAIN	SC	Yes	Incompatibility S alleles	-	Ignasi Batlle's personal communication
25-26	A1-37	A9-18	UCD	USA	SI	No	-	-	Thomas Gradziel's personal communication
28-57	10-98	FGTR13	IRTA	SPAIN	SI	Yes	Incompatibility S alleles	-	Ignasi Batlle's personal communication
29-148	8-47	12-350	IRTA	SPAIN	SC	No	-	-	Ignasi Batlle's personal communication
29-47	21-321	GLORIETA	IRTA	SPAIN	SI	Not available	-	-	Ignasi Batlle's personal communication
30-234	BELLE DAURONS	13-565	IRTA	SPAIN	SI	No	-	-	Ignasi Batlle's personal communication
30-297	ANXANETA	23-173	IRTA	SPAIN	SC	No	-	-	Ignasi Batlle's personal communication
3-1	PEERLESS	HARPAREIL	UCD	USA	SI	No	-	-	Thomas Gradziel's personal communication
35-164	23-173	29-47	IRTA	SPAIN	SC	No	-	-	Ignasi Batlle's personal communication
4-26	SB16, 2-44	SB6, 56-88	UCD	USA	SC	No	-	-	Thomas Gradziel's personal communication
4-665	PRIMORSKYI	CRISTOMORTO	IRTA	SPAIN	SI	Yes	Incompatibility S alleles	-	Ignasi Batlle's personal communication
54	GREEK	NONPAREIL	ARO	ISRAEL	SI	No	-	-	Doron Holland's personal communication
6-27	NONPAREIL	JORDANOLO	UCD	USA	SI	No	-	-	Thomas Gradziel's personal communication
8-47	PRIMORSKYI	CRISTOMORTO	IRTA	SPAIN	SI	No	-	-	Ignasi Batlle's personal communication
97, 1-232	SB13, 25-75	WINTERS	UCD	USA	SC	Partialy	SSRs	9	Thomas Gradziel's personal communication
A1-30	NONPAREIL	EUREKA	UCD	USA	SI	No	-	-	Thomas Gradziel's personal communication
A1-37	NONPAREIL	EUREKA	UCD	USA	SI	No	-	-	Thomas Gradziel's personal communication
A-192	FERRAGNES	TUONO	IRTA	SPAIN	SC	Not available	-	-	Ignasi Batlle's personal communication
A-202	PRIMORSKYI	CRISTOMORTO	IRTA	SPAIN	SI	Not available	-	-	Ignasi Batlle's personal communication
A2-198	C1328	C1328	CEBAS	SPAIN	SC	Yes	Incompatibility S alleles	-	Federico Dicenta's personal communication
A5-25	NONPAREIL	EUREKA	UCD	USA	SI	No	-	-	Thomas Gradziel's personal communication
A-60	CRISTOMORTO	TARDIVE DE LA VERDIERE	IRTA	SPAIN	SI	Not available	-	-	Ignasi Batlle's personal communication
A9-18	NONPAREIL	HARRIOTT	UCD	USA	SI	No	-	-	Thomas Gradziel's personal communication
A97001-1BT4	NONPAREIL	LAURANNE	UA	AUSTRALIA	SC	No	-	-	Michelle Whirthensohn's personal communication
ALENIK	PRUNUS DULCIS 1281/2	PRUNUS BUCHARICA	JBY	URSS	SI	Not available	-	-	Brooks, R.M. and H.P. Olmo. Register of new fruit and nut varieties. ASHS Press: Alexandria, 1997.
ALMENARA	TUONO	FERRAGNES	CEBAS	SPAIN	SC	Yes	Incompatibility S alleles	-	Federico Dicenta's personal communication
ANTONETA	FERRAGNES	TUONO	CEBAS	SPAIN	SC	Yes	SSRs and Incompatibility S alleles	13	Federico Dicenta's personal communication
ANXANETA	PRIMORSKYI	CRISTOMORTO	IRTA	SPAIN	SI	Yes	SSRs	13	Ignasi Batlle's personal communication
AYLES	TUONO	OP2	CITA	SPAIN	SC	Yes	SSRs	19	Maria Jose Rubio's personal communication
BELL	NE PLUS ULTRA	NE PLUS ULTRA	PRIVATE	USA	SI	No	-	-	Brooks, R.M. and H.P. Olmo. Register of new fruit and nut varieties. ASHS Press: Alexandria, 1997.
BELONA	BLANQUERNA	BELLE DAURONS	CITA	SPAIN	SC	Yes	SSRs	19	Maria Jose Rubio's personal communication
BLANQUERNA	GENCO	AS-1	CITA	SPAIN	SC	Yes	Incompatibility S alleles	-	Maria Jose Rubio's personal communication
BUMAGNOSKORLUPYI	S1	NONPAREIL	JBY	URSS	SI	Not available	-	-	Grasselly, Ch. and P. Crossa-Raynaud. L’Amandier. Maisonnueve & Larose: Paris, 1980.
BUTTE	NONPAREIL	MISSION	PRIVATE	USA	SI	Yes	Incompatibility S alleles	-	Brooks, R.M. and H.P. Olmo. Register of new fruit and nut varieties. ASHS Press: Alexandria, 1997.
C1328	GENCO	TUONO	CEBAS	SPAIN	SC	No	-	-	Federico Dicenta's personal communication
CALIF. 24-6	EUREKA	A5-25	UCD	USA	SC	No	-	-	Thomas Gradziel's personal communication
CAMBRA	FERRAGNES	TUONO	CITA	SPAIN	SC	Yes	SSRs and Incompatibility S alleles	19	Maria Jose Rubio's personal communication
CAPELLA	NONPAREIL	OP14	UA	AUSTRALIA	SC	Yes	SSRs and Incompatibility S alleles	13	Michelle Whirthensohn's personal communication
CARINA	NONPAREIL	LAURANNE	UA	AUSTRALIA	SC	Yes	SSRs and Incompatibility S alleles	13	Michelle Whirthensohn's personal communication
CARMEL	NONPAREIL	MISSION	PRIVATE	USA	SI	Yes	SSRs and Incompatibility S alleles	31	Grasselly, Ch. and P. Crossa-Raynaud. L’Amandier. Maisonnueve & Larose: Paris, 1980.
CEBAS 1	GARRIGUES	OP12	CEBAS	SPAIN	SI	Yes	Incompatibility S alleles	-	Federico Dicenta's personal communication
CONSTANTI	FGFD2	OP5	IRTA	SPAIN	SC	No	-	-	Ignasi Batlle's personal communication
CRIMSKYI	LANGUEDOC	NIKITSKYI 53	JBY	URSS	SI	Not available	-	-	Grasselly, Ch. and P. Crossa-Raynaud. L’Amandier. Maisonnueve & Larose: Paris, 1980.
D00-078	R1000	S5133	CEBAS	SPAIN	SC	Yes	Incompatibility S alleles	-	Federico Dicenta's personal communication
D00-360	MARTA	S5133	CEBAS	SPAIN	SC	Yes	SSRs and Incompatibility S alleles	5	Federico Dicenta's personal communication
D01-188	MARCONA	ANTONETA	CEBAS	SPAIN	SC	Yes	Incompatibility S alleles	-	Federico Dicenta's personal communication
D01-462	A2-198	S5133	CEBAS	SPAIN	SC	Yes	Incompatibility S alleles	-	Federico Dicenta's personal communication
D06-795	D01-462	D00-078	CEBAS	SPAIN	SC	No	-	-	Federico Dicenta's personal communication
DAGAN	MARCONA	PORIA 10	ARO	ISRAEL	SI	No	-	-	Doron Holland's personal communication
DAVEY	NONPAREIL	OP15	UCD	USA	SI	Yes	SSRs	9	Thomas Gradziel's personal communication
DESSERTNYI	NIKITSKYI 62	NIKITSKYI 1	JBY	URSS	SI	Not available	-	-	Grasselly, Ch. and P. Crossa-Raynaud. L’Amandier. Maisonnueve & Larose: Paris, 1980.
EMERALD	MISSION	S2	PRIVATE	USA	SI	No	-	-	Brooks, R.M. and H.P. Olmo. Register of new fruit and nut varieties. ASHS Press: Alexandria, 1997.
EMILITO	PEERLESS	NONPAREIL	INTA	ARGENTINA	SI	No	-	-	Felipe, A. J. El almendro: el material vegetal. Mira Editores: Zaragoza, 2000.
EMPIRE	MISSION	PEACH-ALMOND HYBRID	PRIVATE	USA	SI	No	-	-	Brooks, R.M. and H.P. Olmo. Register of new fruit and nut varieties. ASHS Press: Alexandria, 1997.
F5, 4-6	SOLSEL 5-15 F7 2-18	CALIF. 24-6	UCD	USA	SC	No	-	-	Thomas Gradziel's personal communication
FELISIA	TITAN	TUONO	CITA	SPAIN	SC	Yes	SSRs and Incompatibility S alleles	13	Maria Jose Rubio's personal communication
FERGIL	FERRAGNES	GILAD	ARO	ISRAEL	SI	Partialy	SNPs	1166	Doron Holland's personal communication
FERRADUEL	CRISTOMORTO	AI	INRA	FRANCE	SI	Yes	SSRs and Incompatibility S alleles	23	Henri Duval's personal communitacion
FERRAGNES	CRISTOMORTO	AI	INRA	FRANCE	SI	Yes	SSRs and Incompatibility S alleles	31	Henri Duval's personal communitacion
FERRALISE	FERRADUEL	FERRAGNES	INRA	FRANCE	SI	Yes	Incompatibility S alleles	-	Henri Duval's personal communitacion
FERRASTAR	CRISTOMORTO	ARDECHOISE	INRA	FRANCE	SI	Yes	SSRs and Incompatibility S alleles	23	Henri Duval's personal communitacion
FGFD2	FERRAGNES	FERRADUEL	INRA	FRANCE	SI	No	-	-	Henri Duval's personal communitacion
FGFP092	FERRAGNES	FILIPPO CEO	ITALY	ITALY	SI	No	-	-	Ignasi Batlle's personal communication
FGTR13	FERRAGNES	TUONO	IRTA	SPAIN	SC	No	-	-	Ignasi Batlle's personal communication
FLTU18	FERRALISE	TUONO	INRA	FRANCE	SC	No	-	-	Henri Duval's personal communitacion
FRANCOLI	CRISTOMORTO	TUONO	IRTA	SPAIN	SC	Yes	SSRs and Incompatibility S alleles	31	Ignasi Batlle's personal communication
GARBI	CRISTOMORTO	OP7	IRTA	SPAIN	SI	Yes	SSRs and Incompatibility S alleles	31	Ignasi Batlle's personal communication
GILAD	DAGAN	UM ELFAHEM	ARO	ISRAEL	SI	Partialy	SNPs	1166	Doron Holland's personal communication
GLORIETA	PRIMORSKYI	CRISTOMORTO	IRTA	SPAIN	SI	Yes	SSRs and Incompatibility S alleles	31	Ignasi Batlle's personal communication
GRANADA	MISSION	NONPAREIL	PRIVATE	USA	SI	Yes	Incompatibility S alleles	-	Grasselly, Ch. and P. Crossa-Raynaud. L’Amandier. Maisonnueve & Larose: Paris, 1980.
GUARA	TUONO	TUONO	CITA	SPAIN	SC	Yes	SSRs and Incompatibility S alleles	31	Maria Jose Rubio's personal communication
HARPAREIL	NONPAREIL	HARRIOTT	UCD	USA	SI	Yes	Incompatibility S alleles	-	Thomas Gradziel's personal communication
HARVEY	MISSION	NONPAREIL	PRIVATE	USA	SI	Yes	Incompatibility S alleles	-	López M, Vargas FJ, Batlle I. Self-(in)compatibility almond genotypes: a review. Euphytica 2006; 150: 1–16.
HELEODOR	NIKITSKYI 62	IXL	JBY	URSS	SI	Not available	-	-	Brooks, R.M. and H.P. Olmo. Register of new fruit and nut varieties. ASHS Press: Alexandria, 1997.
INDEPENDENCE	ALL IN ONE	21G8	PRIVATE	USA	SC	No	-	-	Gasic, K., & Preece, J. E. (2014). Register of new fruit and nut cultivars list 47. HortScience, 49(4), 396-421.
JAVIER	MISSION	NONPAREIL	INTA	ARGENTINA	SI	No	-	-	Felipe, A. J. El almendro: el material vegetal. Mira Editores: Zaragoza, 2000.
JEFFRIES	NONPAREIL	NONPAREIL	PRIVATE	USA	SI	Yes	SSRs	13	López M, Vargas FJ, Batlle I. Self-(in)compatibility almond genotypes: a review. Euphytica 2006; 150: 1–16.
JORDANOLO	NONPAREIL	HARRIOTT	UCD	USA	SI	Yes	SSRs and Incompatibility S alleles	9	Thomas Gradziel's personal communication
JUBILEE	NONPAREIL	MISSION	PRIVATE	USA	SI	Yes	Incompatibility S alleles	-	Brooks, R.M. and H.P. Olmo. Register of new fruit and nut varieties. ASHS Press: Alexandria, 1997.
KAPAREIL	NONPAREIL	CALIF. 24-6	UCD	USA	SI	Yes	SSRs and Incompatibility S alleles	9	Thomas Gradziel's personal communication
KERN ROYAL	NONPAREIL	NONPAREIL	PRIVATE	USA	SI	No	-	-	Brooks, R.M. and H.P. Olmo. Register of new fruit and nut varieties. ASHS Press: Alexandria, 1997.
KESTER	TARDY NONPAREIL	ARBUCKLE	UCD	USA	SI	No	-	-	Thomas Gradziel's personal communication
KOCHBA	GREEK	NONPAREIL	ARO	ISRAEL	SI	No	-	-	Doron Holland's personal communication
KOGIL-PAT	GILAD	KOCHBA	ARO	ISRAEL	SI	Yes	SNPs	1166	Doron Holland's personal communication
LAURANNE	FERRAGNES	TUONO	INRA	FRANCE	SC	Yes	SSRs and Incompatibility S alleles	31	Henri Duval's personal communitacion
LEVAD	TUONO	MISSER	ARO	ISRAEL	SI	No	-	-	Doron Holland's personal communication
MAKAKO	LAURANNE	S5133	CEBAS	SPAIN	SC	Yes	SSRs and Incompatibility S alleles	13	Federico Dicenta's personal communication
MANDALINE	FERRALISE	TUONO	INRA	FRANCE	SC	Yes	SSRs and Incompatibility S alleles	13	Henri Duval's personal communitacion
MANGUP	NONPAREIL	S3	JBY	URSS	SI	Not available	-	-	Brooks, R.M. and H.P. Olmo. Register of new fruit and nut varieties. ASHS Press: Alexandria, 1997.
MARDIA	FELISIA	BERTINA	CITA	SPAIN	SC	Yes	SSRs and Incompatibility S alleles	13	Maria Jose Rubio's personal communication
MARINADA	LAURANNE	GLORIETA	IRTA	SPAIN	SC	Yes	SSRs and Incompatibility S alleles	13	Ignasi Batlle's personal communication
MARITA	GENCO	FERRAGNES	CEBAS	SPAIN	SC	Yes	Incompatibility S alleles	-	Federico Dicenta's personal communication
MARTA	FERRAGNES	TUONO	CEBAS	SPAIN	SC	Yes	SSRs and Incompatibility S alleles	11	Federico Dicenta's personal communication
MASBOVERA	PRIMORSKYI	CRISTOMORTO	IRTA	SPAIN	SI	Yes	SSRs and Incompatibility S alleles	31	Ignasi Batlle's personal communication
MATAN	LAURANNE	UM ELFAHEM	ARO	ISRAEL	SC	No	-	-	Doron Holland's personal communication
MAXIMA	NONPAREIL	LAURANNE	UA	AUSTRALIA	SI	Yes	SSRs	13	Michelle Whirthensohn's personal communication
MERCED	MISSION	NONPAREIL	PRIVATE	USA	SI	Yes	Incompatibility S alleles	-	Brooks, R.M. and H.P. Olmo. Register of new fruit and nut varieties. ASHS Press: Alexandria, 1997.
MIAGKOSKORLUPYI	NIKITSKYI 62	PRINCESSE	JBY	URSS	SI	Not available	-	-	Grasselly, Ch. and P. Crossa-Raynaud. L’Amandier. Maisonnueve & Larose: Paris, 1980.
MILOW	NONPAREIL	CALIF. 24-6	UCD	USA	SI	Yes	SSRs and Incompatibility S alleles	9	Thomas Gradziel's personal communication
MIRA	NONPAREIL	LAURANNE	UA	AUSTRALIA	SC	Yes	SSRs	13	Michelle Whirthensohn's personal communication
MONCAYO	TARDIVE DE LA VERDIERE	TUONO	CITA	SPAIN	SI	Yes	SSRs and Incompatibility S alleles	19	Maria Jose Rubio's personal communication
MONTEREY	NONPAREIL	MISSION	PRIVATE	USA	SI	Yes	Incompatibility S alleles	-	López M, Vargas FJ, Batlle I. Self-(in)compatibility almond genotypes: a review. Euphytica 2006; 150: 1–16.
N 10/11/67	MISSION	OP9	IP	GRECIA	SI	Not available	-	-	Stylianides, D. New almond varieties created by breeding in Greece. Groupe de Recerche et d'Etude Mediterraneen pour l'Amandier 1977; 3, 140-149.
N 10/20/67	TSOTYLIOU	RETSOU	IP	GRECIA	SI	Not available	-	-	Stylianides, D. New almond varieties created by breeding in Greece. Groupe de Recerche et d'Etude Mediterraneen pour l'Amandier 1977; 3, 140-149.
N 11/21/67	TSOTYLIOU	NONPAREIL	IP	GRECIA	SI	Not available	-	-	Stylianides, D. New almond varieties created by breeding in Greece. Groupe de Recerche et d'Etude Mediterraneen pour l'Amandier 1977; 3, 140-149.
N 4/17/67	RETSOU	NONPAREIL	IP	GRECIA	SI	Not available	-	-	Stylianides, D. New almond varieties created by breeding in Greece. Groupe de Recerche et d'Etude Mediterraneen pour l'Amandier 1977; 3, 140-149.
N 5/3/67	RETSOU	NONPAREIL	IP	GRECIA	SI	Not available	-	-	Stylianides, D. New almond varieties created by breeding in Greece. Groupe de Recerche et d'Etude Mediterraneen pour l'Amandier 1977; 3, 140-149.
N 9/10/67	MISSION	NONPAREIL	IP	GRECIA	SI	Not available	-	-	Stylianides, D. New almond varieties created by breeding in Greece. Groupe de Recerche et d'Etude Mediterraneen pour l'Amandier 1977; 3, 140-149.
NIKITSKYI POZDNOTVETUTCHYI	NIKITSKYI 62	NIKITSKYI 1	JBY	URSS	SI	Not available	-	-	Grasselly, Ch. and P. Crossa-Raynaud. L’Amandier. Maisonnueve & Larose: Paris, 1980.
NORMAN	NONPAREIL	OP11	PRIVATE	USA	SI	Yes	Incompatibility S alleles	-	López M, Vargas FJ, Batlle I. Self-(in)compatibility almond genotypes: a review. Euphytica 2006; 150: 1–16.
NORTHLAND	IXL	OP3	PRIVATE	USA	SI	Yes	Incompatibility S alleles	-	Brooks, R.M. and H.P. Olmo. Register of new fruit and nut varieties. ASHS Press: Alexandria, 1997.
PA3777	LUKENSHONEY (PEACH)	MISSION	UCD	USA	SC	No	-	-	Thomas Gradziel's personal communication
PADRE	MISSION	SWANSON	UCD	USA	SI	Partialy	SSRs and Incompatibility S alleles	9	Thomas Gradziel's personal communication
PENTA	S5133	LAURANNE	CEBAS	SPAIN	SC	Yes	SSRs	13	Federico Dicenta's personal communication
PREANYI	S1	NONPAREIL	JBY	URSS	SI	Not available	-	-	Grasselly, Ch. and P. Crossa-Raynaud. L’Amandier. Maisonnueve & Larose: Paris, 1980.
PRIMORSKYI	PRINCESSE	NIKITSKYI 53	JBY	URSS	SI	No	-	-	Grasselly, Ch. and P. Crossa-Raynaud. L’Amandier. Maisonnueve & Larose: Paris, 1980.
PROFUSE	NONPAREIL	JORDANOLO	PRIVATE	USA	SI	No	-	-	Brooks, R.M. and H.P. Olmo. Register of new fruit and nut varieties. ASHS Press: Alexandria, 1997.
R1000	TARDY NONPAREIL	TUONO	INRA	FRANCE	SC	Yes	SSRs and Incompatibility S alleles	6	Henri Duval's personal communitacion
RHEA	LE GRAND	KEANE	UA	AUSTRALIA	SI	Yes	SSRs	13	Michelle Whirthensohn's personal communication
RHIKTER	S4	VINOSLIVYI	JBY	URSS	SI	Not available	-	-	Brooks, R.M. and H.P. Olmo. Register of new fruit and nut varieties. ASHS Press: Alexandria, 1997.
RIPON	NONPAREIL	OP4	PRIVATE	USA	SI	No	-	-	Brooks, R.M. and H.P. Olmo. Register of new fruit and nut varieties. ASHS Press: Alexandria, 1997.
S1	NIKITSKYI 62	FRAGIULIO	JBY	URSS	SI	Not available	-	-	Grasselly, Ch. and P. Crossa-Raynaud. L’Amandier. Maisonnueve & Larose: Paris, 1980.
S2	NONPAREIL	MISSION	PRIVATE	USA	SI	Not available	-	-	Brooks, R.M. and H.P. Olmo. Register of new fruit and nut varieties. ASHS Press: Alexandria, 1997.
S2332	TUONO	PERALEJA	CEBAS	SPAIN	SC	No	-	-	Federico Dicenta's personal communication
S3	NIKITSKYI 62	NIKITSKYI 53	JBY	URSS	SI	Not available	-	-	Brooks, R.M. and H.P. Olmo. Register of new fruit and nut varieties. ASHS Press: Alexandria, 1997.
S4	PRUNUS DULCIS 1281/2	PRUNUS BUCHARICA	JBY	URSS	SI	Not available	-	-	Brooks, R.M. and H.P. Olmo. Register of new fruit and nut varieties. ASHS Press: Alexandria, 1997.
S4017	GENCO	GARRIGUES	CEBAS	SPAIN	SC	No	-	-	Federico Dicenta's personal communication
S5133	PRIMORSKYI	OP1	CEBAS	SPAIN	SC	Yes	Incompatibility S alleles	-	Federico Dicenta's personal communication
SAMISH	MARCONA	GREEK	ARO	ISRAEL	SI	No	-	-	Doron Holland's personal communication
SB13, 25-75	SB2, 45-96	SB4, 4-2E	UCD	USA	SC	No	-	-	Thomas Gradziel's personal communication
SB16, 2-44	P. WEBBII 1	P. WEBBII 2	UCD	USA	SC	No	-	-	Thomas Gradziel's personal communication
SB2, 45-96	ARBUCKLE	4-26	UCD	USA	SC	No	-	-	Thomas Gradziel's personal communication
SB3 54-39E	SOLSEL 5-15 F7 2-18	WSB 3B-25	UCD	USA	SC	No	-	-	Thomas Gradziel's personal communication
SB6, 56-88	SOLSEL 5-15 F7 2-18	P. WEBBII 2	UCD	USA	SC	No	-	-	Thomas Gradziel's personal communication
SHEFA	TUONO	73	ARO	ISRAEL	SI	No	-	-	Doron Holland's personal communication
SOLANO	21-19W	22-20	UCD	USA	SI	No	-	-	Thomas Gradziel's personal communication
SOLETA	BLANQUERNA	BELLE DAURONS	CITA	SPAIN	SC	Yes	SSRs and Incompatibility S alleles	13	Maria Jose Rubio's personal communication
SOLO	MARCONA	GREEK	ARO	ISRAEL	SI	No	-	-	Doron Holland's personal communication
SOLSEL 5-15 F7 2-18	NONPAREIL	PA3777	UCD	USA	SC	No	-	-	Thomas Gradziel's personal communication
SONORA	21-19W	22-20	UCD	USA	SI	No	-	-	Thomas Gradziel's personal communication
SOVIETSKYI	NIKITSKYI 62	LANGUEDOC	JBY	URSS	SI	Not available	-	-	Grasselly, Ch. and P. Crossa-Raynaud. L’Amandier. Maisonnueve & Larose: Paris, 1980.
STELIETTE	FERRAGNES	TUONO	INRA	FRANCE	SC	Yes	SSRs	13	Henri Duval's personal communitacion
SUPAREIL	NONPAREIL	CARMEL	PRIVATE	USA	SI	No	-	-	Brooks, R.M. and H.P. Olmo. Register of new fruit and nut varieties. ASHS Press: Alexandria, 1997.
SUPERNOVA	TUONO	TUONO	ITALY	ITALY	SC	Yes	SSRs	9	Marchese, A., Bošković, R. I., Martínez‐García, P. J., & Tobutt, K. R. The origin of the self‐compatible almond ‘Supernova’. Plant breeding 2008; 127(1), 105-107.
SWEETHEART	SB3 54-39E	25-26	UCD	USA	SI	No	-	-	Thomas Gradziel's personal communication
TARDONA	S5133	R1000	CEBAS	SPAIN	SC	Yes	SSRs and Incompatibility S alleles	5	Federico Dicenta's personal communication
TARDY NONPAREIL	NONPAREIL	NONPAREIL	PRIVATE	USA	SI	Yes	SSRs and Incompatibility S alleles	13	Brooks, R.M. and H.P. Olmo. Register of new fruit and nut varieties. ASHS Press: Alexandria, 1997.
TARRACO	FLTU18	ANXANETA	IRTA	SPAIN	SI	Yes	SSRs and Incompatibility S alleles	13	Ignasi Batlle's personal communication
TARRAGONES	CRISTOMORTO	PRIMORSKYI	IRTA	SPAIN	SI	Yes	SSRs and Incompatibility S alleles	31	Ignasi Batlle's personal communication
TERESA	TUONO	FERRAGNES	CEBAS	SPAIN	SC	Yes	Incompatibility S alleles	-	Federico Dicenta's personal communication
TITAN	TARDY NONPAREIL	OP8	PRIVATE	USA	SI	Yes	SSRs and Incompatibility S alleles	31	Brooks, R.M. and H.P. Olmo. Register of new fruit and nut varieties. ASHS Press: Alexandria, 1997.
UCD8-160	NONPAREIL	97, 1-232	UCD	USA	SC	No	-	-	Thomas Gradziel's personal communication
UTAH	IXL	OP6	PRIVATE	USA	SI	No	-	-	Brooks, R.M. and H.P. Olmo. Register of new fruit and nut varieties. ASHS Press: Alexandria, 1997.
VAIRO	4-665	LAURANNE	IRTA	SPAIN	SC	Yes	SSRs and Incompatibility S alleles	13	Ignasi Batlle's personal communication
VELA	CHELLASTON	A97001-1BT4	UA	AUSTRALIA	SC	No	-	-	Michelle Whirthensohn's personal communication
VESTA	NONPAREIL	SOLANO	UCD	USA	SI	Yes	SSRs	9	Thomas Gradziel's personal communication
VIALFAS	FELISIA	BERTINA	CITA	SPAIN	SC	Yes	SSRs and Incompatibility S alleles	13	Maria Jose Rubio's personal communication
WAWONA	RUBY	MISSION	PRIVATE	USA	SI	No	-	-	Brooks, R.M. and H.P. Olmo. Register of new fruit and nut varieties. ASHS Press: Alexandria, 1997.
WINTERS	3-1	6-27	UCD	USA	SI	No	-	-	Thomas Gradziel's personal communication
YALTINSKYI	RIMS	NIKITSKYI 62	JBY	URSS	SI	Not available	-	-	Grasselly, Ch. and P. Crossa-Raynaud. L’Amandier. Maisonnueve & Larose: Paris, 1980.
