# Supplementary material for: Pedigree analysis of 220 almond genotypes reveals two world mainstream breeding lines based on only three different cultivars
Source: Hortic Res. 2021 Jan 1;8:11. doi: 10.1038/s41438-020-00444-4 (PMC7775440; doi:10.1038/s41438-020-00444-4)
Supplement: Supplementary file 3 — Supplementary Material 2 [file 41438_2020_444_MOESM3_ESM.xlsx]

## Sheet: Worldwide
LineName	Inbreeding
10-36	0
10-98	0.0625
12-350	0
13-565	0.0625
155	0
21-19W	0.25
21-321	0.0625
22-20	0.25
23-173	0.0625
24-53	0.0625
25-26	0.125
28-57	0.15625
29-148	0.03125
29-47	0.15625
30-234	0.03125
30-297	0.15625
3-1	0
35-164	0.140625
4-26	0.125
4-665	0
54	0
6-27	0.25
8-47	0
97, 1-232	0.0078125
A1-30	0
A1-37	0
A-192	0
A-202	0
A2-198	0.5
A5-25	0
A-60	0
A9-18	0
A97001-1BT4	0
ALENIK	0
ALMENARA	0
ANTONETA	0
ANXANETA	0
AYLES	0
BELL	0
BELONA	0
BLANQUERNA	0
BUMAGNOSKORLUPYI	0
BUTTE	0
C1328	0
CALIF. 24-6	0.25
CAMBRA	0
CAPELLA	0
CARINA	0
CARMEL	0
CEBAS 1	0
CONSTANTI	0.125
CRIMSKYI	0
D00-078	0
D00-360	0
D01-188	0
D01-462	0.25
D06-795	0.15625
DAGAN	0
DAVEY	0
DESSERTNYI	0
EMERALD	0.25
EMILITO	0
EMPIRE	0
F5, 4-6	0.125
FELISIA	0
FERGIL	0
FERRADUEL	0
FERRAGNES	0
FERRALISE	0.25
FERRASTAR	0
FGFD2	0.25
FGFP092	0
FGTR13	0
FLTU18	0.125
FRANCOLI	0
GARBI	0
GILAD	0
GLORIETA	0
GRANADA	0
GUARA	0
HARPAREIL	0
HARVEY	0
HELEODOR	0
INDEPENDENCE	0
JAVIER	0
JEFFRIES	0
JORDANOLO	0
JUBILEE	0
KAPAREIL	0.125
KERN ROYAL	0
KESTER	0
KOCHBA	0
KOGIL-PAT	0
LAURANNE	0
LEVAD	0
MAKAKO	0
MANDALINE	0.125
MANGUP	0
MARDIA	0
MARINADA	0.0625
MARITA	0
MARTA	0
MASBOVERA	0
MATAN	0
MAXIMA	0
MERCED	0
MIAGKOSKORLUPYI	0
MILOW	0.125
MIRA	0
MONCAYO	0
MONTEREY	0
N 10/11/67	0
N 10/20/67	0
N 11/21/67	0
N 4/17/67	0
N 5/3/67	0
N 9/10/67	0
NIKITSKYI POZDNOTVETUTCHYI	0
NORMAN	0
NORTHLAND	0
PA3777	0
PADRE	0
PENTA	0
PREANYI	0
PRIMORSKYI	0
PROFUSE	0.25
R1000	0
RHEA	0
RHIKTER	0
RIPON	0
S1	0
S2	0
S2332	0
S3	0
S4	0
S4017	0
S5133	0
SAMISH	0
SB13, 25-75	0.03125
SB16, 2-44	0
SB2, 45-96	0.0625
SB3 54-39E	0
SB6, 56-88	0
SHEFA	0
SOLANO	0.375
SOLETA	0
SOLO	0
SOLSEL 5-15 F7 2-18	0
SONORA	0.375
SOVIETSKYI	0
STELIETTE	0
SUPAREIL	0.25
SUPERNOVA	0
SWEETHEART	0.0625
TARDONA	0
TARDY NONPAREIL	0
TARRACO	0.0625
TARRAGONES	0
TERESA	0
TITAN	0
UCD8-160	0.132812
UTAH	0
VAIRO	0.0625
VELA	0
VESTA	0.375
VIALFAS	0
WAWONA	0
WINTERS	0.125
YALTINSKYI	0
	0.0406805	Total

## Sheet: Australia
LineName	Inbreeding
A97001-1BT4	0
CAPELLA	0
CARINA	0
MAXIMA	0
MIRA	0
RHEA	0
VELA	0
	0	Total

## Sheet: France
LineName	Inbreeding
FERRADUEL	0
FERRAGNES	0
FERRALISE	0.25
FERRASTAR	0
FGFD2	0.25
FLTU18	0.125
LAURANNE	0
MANDALINE	0.125
R1000	0
STELIETTE	0
	0.075	Total

## Sheet: Israel
LineName	Inbreeding
54	0
DAGAN	0
FERGIL	0
GILAD	0
KOCHBA	0
KOGIL-PAT	0
LEVAD	0
MATAN	0
SAMISH	0
SHEFA	0
SOLO	0
	0	Total

## Sheet: Spain
LineName	Inbreeding
10-36	0
10-98	0.0625
12-350	0
13-565	0.0625
155	0
21-321	0.0625
23-173	0.0625
24-53	0.0625
28-57	0.15625
29-148	0.03125
29-47	0.15625
30-234	0.03125
30-297	0.15625
35-164	0.140625
4-665	0
8-47	0
A-192	0
A-202	0
A2-198	0.5
A-60	0
ALMENARA	0
ANTONETA	0
ANXANETA	0
AYLES	0
BELONA	0
BLANQUERNA	0
C1328	0
CAMBRA	0
CEBAS 1	0
CONSTANTI	0.125
D00-078	0
D00-360	0
D01-188	0
D01-462	0.25
D06-795	0.15625
FELISIA	0
FGTR13	0
FRANCOLI	0
GARBI	0
GLORIETA	0
GUARA	0
MAKAKO	0
MARDIA	0
MARINADA	0.0625
MARITA	0
MARTA	0
MASBOVERA	0
MONCAYO	0
PENTA	0
S2332	0
S4017	0
S5133	0
SOLETA	0
TARDONA	0
TARRACO	0.0625
TARRAGONES	0
TERESA	0
VAIRO	0.0625
VIALFAS	0
	0.0373411	Total

## Sheet: USA
LineName	Inbreeding
21-19W	0.25
22-20	0.25
25-26	0.125
3-1	0
4-26	0.125
6-27	0.25
97, 1-232	0.0078125
A1-30	0
A1-37	0
A5-25	0
A9-18	0
BELL	0
BUTTE	0
CALIF. 24-6	0.25
CARMEL	0
DAVEY	0
EMERALD	0.25
EMPIRE	0
F5, 4-6	0.125
GRANADA	0
HARPAREIL	0
HARVEY	0
INDEPENDENCE	0
JEFFRIES	0
JORDANOLO	0
JUBILEE	0
KAPAREIL	0.125
KERN ROYAL	0
KESTER	0
MERCED	0
MILOW	0.125
MONTEREY	0
NORMAN	0
NORTHLAND	0
PA3777	0
PADRE	0
PROFUSE	0.25
RIPON	0
S2	0
SB13, 25-75	0.03125
SB16, 2-44	0
SB2, 45-96	0.0625
SB3 54-39E	0
SB6, 56-88	0
SOLANO	0.375
SOLSEL 5-15 F7 2-18	0
SONORA	0.375
SUPAREIL	0.25
SWEETHEART	0.0625
TARDY NONPAREIL	0
TITAN	0
UCD8-160	0.132812
UTAH	0
VESTA	0.375
WAWONA	0
WINTERS	0.125
	0.0700335	Total

## Sheet: CEBAS-CSIC
LineName	Inbreeding
A2-198	0.5
ALMENARA	0
ANTONETA	0
C1328	0
CEBAS 1	0
D00-078	0
D00-360	0
D01-188	0
D01-462	0.25
D06-795	0.15625
MAKAKO	0
MARITA	0
MARTA	0
PENTA	0
S2332	0
S4017	0
S5133	0
TARDONA	0
TERESA	0
	0.0476974	Total

## Sheet: CITA
LineName	Inbreeding
AYLES	0
BELONA	0
BLANQUERNA	0
CAMBRA	0
FELISIA	0
GUARA	0
MARDIA	0
MONCAYO	0
SOLETA	0
VIALFAS	0
	0	Total

## Sheet: IRTA
LineName	Inbreeding
10-36	0
10-98	0.0625
12-350	0
13-565	0.0625
155	0
21-321	0.0625
23-173	0.0625
24-53	0.0625
28-57	0.15625
29-148	0.03125
29-47	0.15625
30-234	0.03125
30-297	0.15625
35-164	0.140625
4-665	0
8-47	0
A-192	0
A-202	0
A-60	0
ANXANETA	0
CONSTANTI	0.125
FGTR13	0
FRANCOLI	0
GARBI	0
GLORIETA	0
MARINADA	0.0625
MASBOVERA	0
TARRACO	0.0625
TARRAGONES	0
VAIRO	0.0625
	0.0432292	Total

## Sheet: UCD-USDA
LineName	Inbreeding
21-19W	0.25
22-20	0.25
25-26	0.125
3-1	0
4-26	0.125
6-27	0.25
97, 1-232	0.0078125
A1-30	0
A1-37	0
A5-25	0
A9-18	0
CALIF. 24-6	0.25
DAVEY	0
F5, 4-6	0.125
HARPAREIL	0
JORDANOLO	0
KAPAREIL	0.125
KESTER	0
MILOW	0.125
PA3777	0
PADRE	0
SB13, 25-75	0.03125
SB16, 2-44	0
SB2, 45-96	0.0625
SB3 54-39E	0
SB6, 56-88	0
SOLANO	0.375
SOLSEL 5-15 F7 2-18	0
SONORA	0.375
SWEETHEART	0.0625
UCD8-160	0.132812
VESTA	0.375
WINTERS	0.125
	0.0961174	Total

[truncated: 1 more sheets: Sf]
