# Supplementary material for: Pedigree analysis of 220 almond genotypes reveals two world mainstream breeding lines based on only three different cultivars
Source: Hortic Res. 2021 Jan 1;8:11. doi: 10.1038/s41438-020-00444-4 (PMC7775440; doi:10.1038/s41438-020-00444-4)
Supplement: Supplementary file 4 — Supplementary Material 3 [file 41438_2020_444_MOESM4_ESM.xlsx]

## Sheet: Worldwide
LineName	GC NONPAREIL	GC TUONO	GC CRISTOMORTO	GC MISSION
10-36	0	0	0.5	0
10-98	0	0.25	0.375	0
12-350	0	0.25	0.125	0
13-565	0	0.25	0.375	0
155	0	0	0.5	0
21-19W	0.75	0	0	0
21-321	0	0.25	0.375	0
22-20	0.75	0	0	0
23-173	0	0	0.375	0
24-53	0	0.25	0.375	0
25-26	0.5	0	0	0
28-57	0	0.375	0.3125	0
29-148	0	0.125	0.3125	0
29-47	0	0.125	0.4375	0
30-234	0	0.125	0.1875	0
30-297	0	0	0.4375	0
3-1	0.25	0	0	0
35-164	0	0.0625	0.40625	0
4-26	0.125	0	0	0.0625
4-665	0	0	0.5	0
54	0.5	0	0	0
6-27	0.75	0	0	0
8-47	0	0	0.5	0
97, 1-232	0.265625	0	0	0.0078125
A1-30	0.5	0	0	0
A1-37	0.5	0	0	0
A-192	0	0.5	0.25	0
A-202	0	0	0.5	0
A2-198	0	0.5	0	0
A5-25	0.5	0	0	0
A-60	0	0	0.5	0
A9-18	0.5	0	0	0
A97001-1BT4	0.5	0.25	0.125	0
ALENIK	0	0	0	0
ALMENARA	0	0.5	0.25	0
ANTONETA	0	0.5	0.25	0
ANXANETA	0	0	0.5	0
AYLES	0	0.5	0	0
BELL	0	0	0	0
BELONA	0	0	0	0
BLANQUERNA	0	0	0	0
BUMAGNOSKORLUPYI	0.5	0	0	0
BUTTE	0.5	0	0	0.5
C1328	0	0.5	0	0
CALIF. 24-6	0.25	0	0	0
CAMBRA	0	0.5	0.25	0
CAPELLA	0.5	0	0	0
CARINA	0.5	0.25	0.125	0
CARMEL	0.5	0	0	0.5
CEBAS 1	0	0	0	0
CONSTANTI	0	0	0.25	0
CRIMSKYI	0	0	0	0
D00-078	0.25	0.25	0	0
D00-360	0	0.25	0.125	0
D01-188	0	0.25	0.125	0
D01-462	0	0.25	0	0
D06-795	0.125	0.25	0	0
DAGAN	0	0	0	0
DAVEY	0.5	0	0	0
DESSERTNYI	0	0	0	0
EMERALD	0.25	0	0	0.75
EMILITO	0.5	0	0	0
EMPIRE	0	0	0	0.5
F5, 4-6	0.375	0	0	0.125
FELISIA	0.25	0.5	0	0
FERGIL	0	0	0.25	0
FERRADUEL	0	0	0.5	0
FERRAGNES	0	0	0.5	0
FERRALISE	0	0	0.5	0
FERRASTAR	0	0	0.5	0
FGFD2	0	0	0.5	0
FGFP092	0	0	0.25	0
FGTR13	0	0.5	0.25	0
FLTU18	0	0.5	0.25	0
FRANCOLI	0	0.5	0.5	0
GARBI	0	0	0.5	0
GILAD	0	0	0	0
GLORIETA	0	0	0.5	0
GRANADA	0.5	0	0	0.5
GUARA	0	1	0	0
HARPAREIL	0.5	0	0	0
HARVEY	0.5	0	0	0.5
HELEODOR	0	0	0	0
INDEPENDENCE	0	0	0	0
JAVIER	0.5	0	0	0.5
JEFFRIES	1	0	0	0
JORDANOLO	0.5	0	0	0
JUBILEE	0.5	0	0	0.5
KAPAREIL	0.625	0	0	0
KERN ROYAL	1	0	0	0
KESTER	0.5	0	0	0
KOCHBA	0.5	0	0	0
KOGIL-PAT	0.25	0	0	0
LAURANNE	0	0.5	0.25	0
LEVAD	0	0.5	0	0
MAKAKO	0	0.25	0.125	0
MANDALINE	0	0.5	0.25	0
MANGUP	0.5	0	0	0
MARDIA	0.125	0.25	0	0
MARINADA	0	0.25	0.375	0
MARITA	0	0	0.25	0
MARTA	0	0.5	0.25	0
MASBOVERA	0	0	0.5	0
MATAN	0	0.25	0.125	0
MAXIMA	0.5	0.25	0.125	0
MERCED	0.5	0	0	0.5
MIAGKOSKORLUPYI	0	0	0	0
MILOW	0.625	0	0	0
MIRA	0.5	0.25	0.125	0
MONCAYO	0	0.5	0	0
MONTEREY	0.5	0	0	0.5
N 10/11/67	0	0	0	0.5
N 10/20/67	0	0	0	0
N 11/21/67	0.5	0	0	0
N 4/17/67	0.5	0	0	0
N 5/3/67	0.5	0	0	0
N 9/10/67	0.5	0	0	0.5
NIKITSKYI POZDNOTVETUTCHYI	0	0	0	0
NORMAN	0.5	0	0	0
NORTHLAND	0	0	0	0
PA3777	0	0	0	0.5
PADRE	0	0	0	0.5
PENTA	0	0.25	0.125	0
PREANYI	0.5	0	0	0
PRIMORSKYI	0	0	0	0
PROFUSE	0.75	0	0	0
R1000	0.5	0.5	0	0
RHEA	0	0	0	0
RHIKTER	0	0	0	0
RIPON	0.5	0	0	0
S1	0	0	0	0
S2	0.5	0	0	0.5
S2332	0	0.5	0	0
S3	0	0	0	0
S4	0	0	0	0
S4017	0	0	0	0
S5133	0	0	0	0
SAMISH	0	0	0	0
SB13, 25-75	0.03125	0	0	0.015625
SB16, 2-44	0	0	0	0
SB2, 45-96	0.0625	0	0	0.03125
SB3 54-39E	0.25	0	0	0.125
SB6, 56-88	0.25	0	0	0.125
SHEFA	0	0.5	0	0
SOLANO	0.75	0	0	0
SOLETA	0	0	0	0
SOLO	0	0	0	0
SOLSEL 5-15 F7 2-18	0.5	0	0	0.25
SONORA	0.75	0	0	0
SOVIETSKYI	0	0	0	0
STELIETTE	0	0.5	0.25	0
SUPAREIL	0.75	0	0	0.25
SUPERNOVA	0	1	0	0
SWEETHEART	0.375	0	0	0.0625
TARDONA	0.25	0.25	0	0
TARDY NONPAREIL	1	0	0	0
TARRACO	0	0.25	0.375	0
TARRAGONES	0	0	0.5	0
TERESA	0	0.5	0.25	0
TITAN	0.5	0	0	0
UCD8-160	0.632812	0	0	0.00390625
UTAH	0	0	0	0
VAIRO	0	0.25	0.375	0
VELA	0.25	0.125	0.0625	0
VESTA	0.875	0	0	0
VIALFAS	0.125	0.25	0	0
WAWONA	0	0	0	0.5
WINTERS	0.5	0	0	0
YALTINSKYI	0	0	0	0
	0.204835	0.113536	0.110392	0.0550804	0.483843
					Total

## Sheet: Australia
LineName	GC NONPAREIL	GC LAURANNE
A97001-1BT4	0.5	0.5
CAPELLA	0.5	0
CARINA	0.5	0.5
MAXIMA	0.5	0.5
MIRA	0.5	0.5
RHEA	0	0
VELA	0.25	0.25
	0.392857	0.321429	0.714286
			Total

## Sheet: France
LineName	GC CRISTOMORTO	GC AI	GC TUONO	GC ARDECHOISE	GC NONPAREIL
FERRADUEL	0.5	0.5	0	0	0
FERRAGNES	0.5	0.5	0	0	0
FERRALISE	0.5	0.5	0	0	0
FERRASTAR	0.5	0	0	0.5	0
FGFD2	0.5	0.5	0	0	0
FLTU18	0.25	0.25	0.5	0	0
LAURANNE	0.25	0.25	0.5	0	0
MANDALINE	0.25	0.25	0.5	0	0
R1000	0	0	0.5	0	0.5
STELIETTE	0.25	0.25	0.5	0	0
	0.35	0.3	0.25	0.05	0.05	1
						Total

## Sheet: Israel
LineName	GC GREEK	GC MARCONA	GC UM ELFAHEM	GC TUONO	GC NONPAREIL	GC FERRAGNES
54	0.5	0	0	0	0.5	0
DAGAN	0	0.5	0	0	0	0
FERGIL	0	0.125	0.25	0	0	0.5
GILAD	0	0.25	0.5	0	0	0
KOCHBA	0.5	0	0	0	0.5	0
KOGIL-PAT	0.25	0.125	0.25	0	0.25	0
LEVAD	0	0	0	0.5	0	0
MATAN	0	0	0.5	0.25	0	0.25
SAMISH	0.5	0.5	0	0	0	0
SHEFA	0	0	0	0.5	0	0
SOLO	0.5	0.5	0	0	0	0
	0.204545	0.181818	0.136364	0.113636	0.113636	0.0681818	0.818182
							Total

## Sheet: Spain
LineName	GC CRISTOMORTO	GC TUONO	GC PRIMORSKYI	GC AI
10-36	0.5	0	0	0
10-98	0.375	0.25	0	0.125
12-350	0.125	0.25	0	0.125
13-565	0.375	0.25	0.25	0.125
155	0.5	0	0	0
21-321	0.375	0.25	0.25	0.125
23-173	0.375	0	0.25	0.125
24-53	0.375	0.25	0.25	0.125
28-57	0.3125	0.375	0	0.1875
29-148	0.3125	0.125	0.25	0.0625
29-47	0.4375	0.125	0.375	0.0625
30-234	0.1875	0.125	0.125	0.0625
30-297	0.4375	0	0.375	0.0625
35-164	0.40625	0.0625	0.3125	0.09375
4-665	0.5	0	0.5	0
8-47	0.5	0	0.5	0
A-192	0.25	0.5	0	0.25
A-202	0.5	0	0.5	0
A2-198	0	0.5	0.5	0
A-60	0.5	0	0	0
ALMENARA	0.25	0.5	0	0.25
ANTONETA	0.25	0.5	0	0.25
ANXANETA	0.5	0	0.5	0
AYLES	0	0.5	0	0
BELONA	0	0	0	0
BLANQUERNA	0	0	0	0
C1328	0	0.5	0	0
CAMBRA	0.25	0.5	0	0.25
CEBAS 1	0	0	0	0
CONSTANTI	0.25	0	0	0.25
D00-078	0	0.25	0.25	0
D00-360	0.125	0.25	0.25	0.125
D01-188	0.125	0.25	0	0.125
D01-462	0	0.25	0.25	0
D06-795	0	0.25	0.25	0
FELISIA	0	0.5	0	0
FGTR13	0.25	0.5	0	0.25
FRANCOLI	0.5	0.5	0	0
GARBI	0.5	0	0	0
GLORIETA	0.5	0	0.5	0
GUARA	0	1	0	0
MAKAKO	0.125	0.25	0.25	0.125
MARDIA	0	0.25	0	0
MARINADA	0.375	0.25	0.25	0.125
MARITA	0.25	0	0	0.25
MARTA	0.25	0.5	0	0.25
MASBOVERA	0.5	0	0.5	0
MONCAYO	0	0.5	0	0
PENTA	0.125	0.25	0.25	0.125
S2332	0	0.5	0	0
S4017	0	0	0	0
S5133	0	0	0.5	0
SOLETA	0	0	0	0
TARDONA	0	0.25	0.25	0
TARRACO	0.375	0.25	0	0.125
TARRAGONES	0.5	0	0.5	0
TERESA	0.25	0.5	0	0.25
VAIRO	0.375	0.25	0.25	0.125
VIALFAS	0	0.25	0	0
	0.236758	0.225636	0.15572	0.0746822	0.692797
					Total

## Sheet: USA
LineName	GC NONPAREIL	GC MISSION	GC EUREKA	GC HARRIOTT
21-19W	0.75	0	0.25	0
22-20	0.75	0	0.25	0
25-26	0.5	0	0.25	0.25
3-1	0.25	0	0	0.25
4-26	0.125	0.0625	0	0
6-27	0.75	0	0	0.25
97, 1-232	0.265625	0.0078125	0	0.125
A1-30	0.5	0	0.5	0
A1-37	0.5	0	0.5	0
A5-25	0.5	0	0.5	0
A9-18	0.5	0	0	0.5
BELL	0	0	0	0
BUTTE	0.5	0.5	0	0
CALIF. 24-6	0.25	0	0.75	0
CARMEL	0.5	0.5	0	0
DAVEY	0.5	0	0	0
EMERALD	0.25	0.75	0	0
EMPIRE	0	0.5	0	0
F5, 4-6	0.375	0.125	0.375	0
GRANADA	0.5	0.5	0	0
HARPAREIL	0.5	0	0	0.5
HARVEY	0.5	0.5	0	0
INDEPENDENCE	0	0	0	0
JEFFRIES	1	0	0	0
JORDANOLO	0.5	0	0	0.5
JUBILEE	0.5	0.5	0	0
KAPAREIL	0.625	0	0.375	0
KERN ROYAL	1	0	0	0
KESTER	0.5	0	0	0
MERCED	0.5	0.5	0	0
MILOW	0.625	0	0.375	0
MONTEREY	0.5	0.5	0	0
NORMAN	0.5	0	0	0
NORTHLAND	0	0	0	0
PA3777	0	0.5	0	0
PADRE	0	0.5	0	0
PROFUSE	0.75	0	0	0.25
RIPON	0.5	0	0	0
S2	0.5	0.5	0	0
SB13, 25-75	0.03125	0.015625	0	0
SB16, 2-44	0	0	0	0
SB2, 45-96	0.0625	0.03125	0	0
SB3 54-39E	0.25	0.125	0	0
SB6, 56-88	0.25	0.125	0	0
SOLANO	0.75	0	0.25	0
SOLSEL 5-15 F7 2-18	0.5	0.25	0	0
SONORA	0.75	0	0.25	0
SUPAREIL	0.75	0.25	0	0
SWEETHEART	0.375	0.0625	0.125	0.125
TARDY NONPAREIL	1	0	0	0
TITAN	0.5	0	0	0
UCD8-160	0.632812	0.00390625	0	0.0625
UTAH	0	0	0	0
VESTA	0.875	0	0.125	0
WAWONA	0	0.5	0	0
WINTERS	0.5	0	0	0.25
	0.43736	0.139439	0.0870536	0.0546875	0.718541
					Total

## Sheet: CEBAS-CSIC
LineName	GC TUONO	GC FERRAGNES	GC GENCO	GC PRIMORSKYI
A2-198	0.5	0	0.5	0
ALMENARA	0.5	0.5	0	0
ANTONETA	0.5	0.5	0	0
C1328	0.5	0	0.5	0
CEBAS 1	0	0	0	0
D00-078	0.25	0	0	0.25
D00-360	0.25	0.25	0	0.25
D01-188	0.25	0.25	0	0
D01-462	0.25	0	0.25	0.25
D06-795	0.25	0	0.125	0.25
MAKAKO	0.25	0.25	0	0.25
MARITA	0	0.5	0.5	0
MARTA	0.5	0.5	0	0
PENTA	0.25	0.25	0	0.25
S2332	0.5	0	0	0
S4017	0	0	0.5	0
S5133	0	0	0	0.5
TARDONA	0.25	0	0	0.25
TERESA	0.5	0.5	0	0
	0.289474	0.184211	0.125	0.118421	0.717105
					Total

## Sheet: CITA
LineName	GC TUONO	GC BERTINA	GC GENCO	GC BELLE DAURONS
AYLES	0.5	0	0	0
BELONA	0	0	0.25	0.5
BLANQUERNA	0	0	0.5	0
CAMBRA	0.5	0	0	0
FELISIA	0.5	0	0	0
GUARA	1	0	0	0
MARDIA	0.25	0.5	0	0
MONCAYO	0.5	0	0	0
SOLETA	0	0	0.25	0.5
VIALFAS	0.25	0.5	0	0
	0.35	0.1	0.1	0.1	0.65
					Total

## Sheet: IRTA
LineName	GC CRISTOMORTO	GC PRIMORSKYI	GC TUONO	GC AI
10-36	0.5	0	0	0
10-98	0.375	0	0.25	0.125
12-350	0.125	0	0.25	0.125
13-565	0.375	0.25	0.25	0.125
155	0.5	0	0	0
21-321	0.375	0	0.25	0.125
23-173	0.375	0.25	0	0.125
24-53	0.375	0.25	0.25	0.125
28-57	0.3125	0	0.375	0.1875
29-148	0.3125	0.25	0.125	0.0625
29-47	0.4375	0.375	0.125	0.0625
30-234	0.1875	0.125	0.125	0.0625
30-297	0.4375	0.375	0	0.0625
35-164	0.40625	0.3125	0.0625	0.09375
4-665	0.5	0.5	0	0
8-47	0.5	0.5	0	0
A-192	0.25	0	0.5	0.25
A-202	0.5	0.5	0	0
A-60	0.5	0	0	0
ANXANETA	0.5	0.5	0	0
CONSTANTI	0.25	0	0	0.25
FGTR13	0.25	0	0.5	0.25
FRANCOLI	0.5	0	0.5	0
GARBI	0.5	0	0	0
GLORIETA	0.5	0.5	0	0
MARINADA	0.375	0.25	0.25	0.125
MASBOVERA	0.5	0.5	0	0
TARRACO	0.375	0.25	0.25	0.125
TARRAGONES	0.5	0.5	0	0
VAIRO	0.375	0.25	0.25	0.125
	0.398958	0.214583	0.14375	0.0802083	0.8375
					Total

## Sheet: UCD-USDA
LineName	GC NONPAREIL	GC EUREKA	GC HARRIOTT	GC MISSION
21-19W	0.75	0.25	0	0
22-20	0.75	0.25	0	0
25-26	0.5	0.25	0.25	0
3-1	0.25	0	0.25	0
4-26	0.125	0	0	0.0625
6-27	0.75	0	0.25	0
97, 1-232	0.265625	0	0.125	0.0078125
A1-30	0.5	0.5	0	0
A1-37	0.5	0.5	0	0
A5-25	0.5	0.5	0	0
A9-18	0.5	0	0.5	0
CALIF. 24-6	0.25	0.75	0	0
DAVEY	0.5	0	0	0
F5, 4-6	0.375	0.375	0	0.125
HARPAREIL	0.5	0	0.5	0
JORDANOLO	0.5	0	0.5	0
KAPAREIL	0.625	0.375	0	0
KESTER	0.5	0	0	0
MILOW	0.625	0.375	0	0
PA3777	0	0	0	0.5
PADRE	0	0	0	0.5
SB13, 25-75	0.03125	0	0	0.015625
SB16, 2-44	0	0	0	0
SB2, 45-96	0.0625	0	0	0.03125
SB3 54-39E	0.25	0	0	0.125
SB6, 56-88	0.25	0	0	0.125
SOLANO	0.75	0.25	0	0
SOLSEL 5-15 F7 2-18	0.5	0	0	0.25
SONORA	0.75	0.25	0	0
SWEETHEART	0.375	0.125	0.125	0.0625
UCD8-160	0.632812	0	0.0625	0.00390625
VESTA	0.875	0.125	0	0
WINTERS	0.5	0	0.25	0
	0.431581	0.147727	0.0852273	0.0548059	0.719342
					Total

[truncated: 1 more sheets: Sf]
