# Supplementary material for: Pedigree analysis of 220 almond genotypes reveals two world mainstream breeding lines based on only three different cultivars
Source: Hortic Res. 2021 Jan 1;8:11. doi: 10.1038/s41438-020-00444-4 (PMC7775440; doi:10.1038/s41438-020-00444-4)
Supplement: Supplementary file 5 — Supplementary Material 4 [file 41438_2020_444_MOESM5_ESM.xlsx]

## Sheet: Worldwide
LineName	PRUNUS DULCI	PRUNUS BUCHA	ALENIK	S4	PRINCESSE	NIKITSKYI 53	PRIMORSKYI	ALL IN ONE	21G8	INDEPENDENCE	CRISTOMORTO	AI	FERRADUEL	FERRAGNES	TARDIVE DE L	A-60	10-36	155	ARDECHOISE	FERRASTAR	GARBI	LANGUEDOC	CRIMSKYI	LE GRAND	KEANE	RHEA	NIKITSKYI 62	S3	SOVIETSKYI	MIAGKOSKORLU	RIMS	YALTINSKYI	IXL	HELEODOR	UTAH	NIKITSKYI 1	NIKITSKYI PO	DESSERTNYI	FRAGIULIO	S1	NORTHLAND	VINOSLIVYI	RHIKTER	GARRIGUES	CEBAS 1	GENCO	S4017	AS-1	BLANQUERNA
54	0	0	0	0	0	0	0	0	0	0	0	0	0	0	0	0	0	0	0	0	0	0	0	0	0	0	0	0	0	0	0	0	0	0	0	0	0	0	0	0	0	0	0	0	0	0	0	0	0
73	0	0	0	0	0	0	0	0	0	0	0	0	0	0	0	0	0	0	0	0	0	0	0	0	0	0	0	0	0	0	0	0	0	0	0	0	0	0	0	0	0	0	0	0	0	0	0	0	0
155	0	0	0	0	0	0	0	0	0	0	0.5	0	0.25	0.25	0	0.25	0.25	1	0	0.25	0.25	0	0	0	0	0	0	0	0	0	0	0	0	0	0	0	0	0	0	0	0	0	0	0	0	0	0	0	0
10-36	0	0	0	0	0	0	0	0	0	0	0.5	0	0.25	0.25	0.5	0.5	1	0.25	0	0.25	0.25	0	0	0	0	0	0	0	0	0	0	0	0	0	0	0	0	0	0	0	0	0	0	0	0	0	0	0	0
10-98	0	0	0	0	0	0	0	0	0	0	0.375	0.125	0.25	0.375	0.25	0.5625	0.3125	0.1875	0	0.1875	0.1875	0	0	0	0	0	0	0	0	0	0	0	0	0	0	0	0	0	0	0	0	0	0	0	0	0	0	0	0
12-350	0	0	0	0	0	0	0	0	0	0	0.125	0.125	0.125	0.25	0	0.0625	0.0625	0.0625	0	0.0625	0.0625	0	0	0	0	0	0	0	0	0	0	0	0	0	0	0	0	0	0	0	0	0	0	0	0	0	0	0	0
13-565	0	0	0	0	0.125	0.125	0.25	0	0	0	0.375	0.125	0.25	0.375	0	0.1875	0.1875	0.1875	0	0.1875	0.1875	0	0.0625	0	0	0	0	0.0625	0	0.0625	0	0	0	0	0	0	0	0	0	0	0	0	0	0	0	0	0	0	0
21-19W	0	0	0	0	0	0	0	0	0	0	0	0	0	0	0	0	0	0	0	0	0	0	0	0	0	0	0	0	0	0	0	0	0	0	0	0	0	0	0	0	0	0	0	0	0	0	0	0	0
21-321	0	0	0	0	0.125	0.125	0.25	0	0	0	0.375	0.125	0.25	0.375	0	0.1875	0.1875	0.1875	0	0.1875	0.1875	0	0.0625	0	0	0	0	0.0625	0	0.0625	0	0	0	0	0	0	0	0	0	0	0	0	0	0	0	0	0	0	0
21G8	0	0	0	0	0	0	0	0	1	0.5	0	0	0	0	0	0	0	0	0	0	0	0	0	0	0	0	0	0	0	0	0	0	0	0	0	0	0	0	0	0	0	0	0	0	0	0	0	0	0
22-20	0	0	0	0	0	0	0	0	0	0	0	0	0	0	0	0	0	0	0	0	0	0	0	0	0	0	0	0	0	0	0	0	0	0	0	0	0	0	0	0	0	0	0	0	0	0	0	0	0
23-173	0	0	0	0	0.125	0.125	0.25	0	0	0	0.375	0.125	0.25	0.375	0	0.1875	0.1875	0.1875	0	0.1875	0.1875	0	0.0625	0	0	0	0	0.0625	0	0.0625	0	0	0	0	0	0	0	0	0	0	0	0	0	0	0	0	0	0	0
24-53	0	0	0	0	0.125	0.125	0.25	0	0	0	0.375	0.125	0.25	0.375	0	0.1875	0.1875	0.1875	0	0.1875	0.1875	0	0.0625	0	0	0	0	0.0625	0	0.0625	0	0	0	0	0	0	0	0	0	0	0	0	0	0	0	0	0	0	0
25-26	0	0	0	0	0	0	0	0	0	0	0	0	0	0	0	0	0	0	0	0	0	0	0	0	0	0	0	0	0	0	0	0	0	0	0	0	0	0	0	0	0	0	0	0	0	0	0	0	0
28-57	0	0	0	0	0	0	0	0	0	0	0.3125	0.1875	0.25	0.4375	0.125	0.3438	0.2188	0.1563	0	0.1563	0.1563	0	0	0	0	0	0	0	0	0	0	0	0	0	0	0	0	0	0	0	0	0	0	0	0	0	0	0	0
29-148	0	0	0	0	0.125	0.125	0.25	0	0	0	0.3125	0.0625	0.1875	0.25	0	0.1563	0.1563	0.1563	0	0.1563	0.1563	0	0.0625	0	0	0	0	0.0625	0	0.0625	0	0	0	0	0	0	0	0	0	0	0	0	0	0	0	0	0	0	0
29-47	0	0	0	0	0.1875	0.1875	0.375	0	0	0	0.4375	0.0625	0.25	0.3125	0	0.2188	0.2188	0.2188	0	0.2188	0.2188	0	0.0938	0	0	0	0	0.0938	0	0.0938	0	0	0	0	0	0	0	0	0	0	0	0	0	0	0	0	0	0	0
30-234	0	0	0	0	0.0625	0.0625	0.125	0	0	0	0.1875	0.0625	0.125	0.1875	0	0.0938	0.0938	0.0938	0	0.0938	0.0938	0	0.0313	0	0	0	0	0.0313	0	0.0313	0	0	0	0	0	0	0	0	0	0	0	0	0	0	0	0	0	0	0
30-297	0	0	0	0	0.1875	0.1875	0.375	0	0	0	0.4375	0.0625	0.25	0.3125	0	0.2188	0.2188	0.2188	0	0.2188	0.2188	0	0.0938	0	0	0	0	0.0938	0	0.0938	0	0	0	0	0	0	0	0	0	0	0	0	0	0	0	0	0	0	0
3-1	0	0	0	0	0	0	0	0	0	0	0	0	0	0	0	0	0	0	0	0	0	0	0	0	0	0	0	0	0	0	0	0	0	0	0	0	0	0	0	0	0	0	0	0	0	0	0	0	0
35-164	0	0	0	0	0.1563	0.1563	0.3125	0	0	0	0.4063	0.0938	0.25	0.3438	0	0.2031	0.2031	0.2031	0	0.2031	0.2031	0	0.0781	0	0	0	0	0.0781	0	0.0781	0	0	0	0	0	0	0	0	0	0	0	0	0	0	0	0	0	0	0
4-26	0	0	0	0	0	0	0	0	0	0	0	0	0	0	0	0	0	0	0	0	0	0	0	0	0	0	0	0	0	0	0	0	0	0	0	0	0	0	0	0	0	0	0	0	0	0	0	0	0
4-665	0	0	0	0	0.25	0.25	0.5	0	0	0	0.5	0	0.25	0.25	0	0.25	0.25	0.25	0	0.25	0.25	0	0.125	0	0	0	0	0.125	0	0.125	0	0	0	0	0	0	0	0	0	0	0	0	0	0	0	0	0	0	0
6-27	0	0	0	0	0	0	0	0	0	0	0	0	0	0	0	0	0	0	0	0	0	0	0	0	0	0	0	0	0	0	0	0	0	0	0	0	0	0	0	0	0	0	0	0	0	0	0	0	0
8-47	0	0	0	0	0.25	0.25	0.5	0	0	0	0.5	0	0.25	0.25	0	0.25	0.25	0.25	0	0.25	0.25	0	0.125	0	0	0	0	0.125	0	0.125	0	0	0	0	0	0	0	0	0	0	0	0	0	0	0	0	0	0	0
97, 1-232	0	0	0	0	0	0	0	0	0	0	0	0	0	0	0	0	0	0	0	0	0	0	0	0	0	0	0	0	0	0	0	0	0	0	0	0	0	0	0	0	0	0	0	0	0	0	0	0	0
A1-30	0	0	0	0	0	0	0	0	0	0	0	0	0	0	0	0	0	0	0	0	0	0	0	0	0	0	0	0	0	0	0	0	0	0	0	0	0	0	0	0	0	0	0	0	0	0	0	0	0
A1-37	0	0	0	0	0	0	0	0	0	0	0	0	0	0	0	0	0	0	0	0	0	0	0	0	0	0	0	0	0	0	0	0	0	0	0	0	0	0	0	0	0	0	0	0	0	0	0	0	0
A-192	0	0	0	0	0	0	0	0	0	0	0.25	0.25	0.25	0.5	0	0.125	0.125	0.125	0	0.125	0.125	0	0	0	0	0	0	0	0	0	0	0	0	0	0	0	0	0	0	0	0	0	0	0	0	0	0	0	0
A-202	0	0	0	0	0.25	0.25	0.5	0	0	0	0.5	0	0.25	0.25	0	0.25	0.25	0.25	0	0.25	0.25	0	0.125	0	0	0	0	0.125	0	0.125	0	0	0	0	0	0	0	0	0	0	0	0	0	0	0	0	0	0	0
A2-198	0	0	0	0	0	0	0	0	0	0	0	0	0	0	0	0	0	0	0	0	0	0	0	0	0	0	0	0	0	0	0	0	0	0	0	0	0	0	0	0	0	0	0	0	0	0.5	0.25	0	0.25
A5-25	0	0	0	0	0	0	0	0	0	0	0	0	0	0	0	0	0	0	0	0	0	0	0	0	0	0	0	0	0	0	0	0	0	0	0	0	0	0	0	0	0	0	0	0	0	0	0	0	0
A-60	0	0	0	0	0	0	0	0	0	0	0.5	0	0.25	0.25	0.5	1	0.5	0.25	0	0.25	0.25	0	0	0	0	0	0	0	0	0	0	0	0	0	0	0	0	0	0	0	0	0	0	0	0	0	0	0	0
A9-18	0	0	0	0	0	0	0	0	0	0	0	0	0	0	0	0	0	0	0	0	0	0	0	0	0	0	0	0	0	0	0	0	0	0	0	0	0	0	0	0	0	0	0	0	0	0	0	0	0
A97001-1BT4	0	0	0	0	0	0	0	0	0	0	0.125	0.125	0.125	0.25	0	0.0625	0.0625	0.0625	0	0.0625	0.0625	0	0	0	0	0	0	0	0	0	0	0	0	0	0	0	0	0	0	0	0	0	0	0	0	0	0	0	0
AI	0	0	0	0	0	0	0	0	0	0	0	1	0.5	0.5	0	0	0	0	0	0	0	0	0	0	0	0	0	0	0	0	0	0	0	0	0	0	0	0	0	0	0	0	0	0	0	0	0	0	0
ALENIK	0.5	0.5	1	0.5	0	0	0	0	0	0	0	0	0	0	0	0	0	0	0	0	0	0	0	0	0	0	0	0	0	0	0	0	0	0	0	0	0	0	0	0	0	0	0.25	0	0	0	0	0	0
ALL IN ONE	0	0	0	0	0	0	0	1	0	0.5	0	0	0	0	0	0	0	0	0	0	0	0	0	0	0	0	0	0	0	0	0	0	0	0	0	0	0	0	0	0	0	0	0	0	0	0	0	0	0
ALMENARA	0	0	0	0	0	0	0	0	0	0	0.25	0.25	0.25	0.5	0	0.125	0.125	0.125	0	0.125	0.125	0	0	0	0	0	0	0	0	0	0	0	0	0	0	0	0	0	0	0	0	0	0	0	0	0	0	0	0
ANTONETA	0	0	0	0	0	0	0	0	0	0	0.25	0.25	0.25	0.5	0	0.125	0.125	0.125	0	0.125	0.125	0	0	0	0	0	0	0	0	0	0	0	0	0	0	0	0	0	0	0	0	0	0	0	0	0	0	0	0
ANXANETA	0	0	0	0	0.25	0.25	0.5	0	0	0	0.5	0	0.25	0.25	0	0.25	0.25	0.25	0	0.25	0.25	0	0.125	0	0	0	0	0.125	0	0.125	0	0	0	0	0	0	0	0	0	0	0	0	0	0	0	0	0	0	0
ARBUCKLE	0	0	0	0	0	0	0	0	0	0	0	0	0	0	0	0	0	0	0	0	0	0	0	0	0	0	0	0	0	0	0	0	0	0	0	0	0	0	0	0	0	0	0	0	0	0	0	0	0
ARDECHOISE	0	0	0	0	0	0	0	0	0	0	0	0	0	0	0	0	0	0	1	0.5	0	0	0	0	0	0	0	0	0	0	0	0	0	0	0	0	0	0	0	0	0	0	0	0	0	0	0	0	0
AS-1	0	0	0	0	0	0	0	0	0	0	0	0	0	0	0	0	0	0	0	0	0	0	0	0	0	0	0	0	0	0	0	0	0	0	0	0	0	0	0	0	0	0	0	0	0	0	0	1	0.5
AYLES	0	0	0	0	0	0	0	0	0	0	0	0	0	0	0	0	0	0	0	0	0	0	0	0	0	0	0	0	0	0	0	0	0	0	0	0	0	0	0	0	0	0	0	0	0	0	0	0	0
BELL	0	0	0	0	0	0	0	0	0	0	0	0	0	0	0	0	0	0	0	0	0	0	0	0	0	0	0	0	0	0	0	0	0	0	0	0	0	0	0	0	0	0	0	0	0	0	0	0	0
BELLE DAURON	0	0	0	0	0	0	0	0	0	0	0	0	0	0	0	0	0	0	0	0	0	0	0	0	0	0	0	0	0	0	0	0	0	0	0	0	0	0	0	0	0	0	0	0	0	0	0	0	0
BELONA	0	0	0	0	0	0	0	0	0	0	0	0	0	0	0	0	0	0	0	0	0	0	0	0	0	0	0	0	0	0	0	0	0	0	0	0	0	0	0	0	0	0	0	0	0	0.25	0.125	0.25	0.5
BERTINA	0	0	0	0	0	0	0	0	0	0	0	0	0	0	0	0	0	0	0	0	0	0	0	0	0	0	0	0	0	0	0	0	0	0	0	0	0	0	0	0	0	0	0	0	0	0	0	0	0
BLANQUERNA	0	0	0	0	0	0	0	0	0	0	0	0	0	0	0	0	0	0	0	0	0	0	0	0	0	0	0	0	0	0	0	0	0	0	0	0	0	0	0	0	0	0	0	0	0	0.5	0.25	0.5	1
BUMAGNOSKORL	0	0	0	0	0	0	0	0	0	0	0	0	0	0	0	0	0	0	0	0	0	0	0	0	0	0	0.25	0.125	0.125	0.125	0	0.125	0	0.125	0	0	0.125	0.125	0.25	0.5	0	0	0	0	0	0	0	0	0
BUTTE	0	0	0	0	0	0	0	0	0	0	0	0	0	0	0	0	0	0	0	0	0	0	0	0	0	0	0	0	0	0	0	0	0	0	0	0	0	0	0	0	0	0	0	0	0	0	0	0	0
C1328	0	0	0	0	0	0	0	0	0	0	0	0	0	0	0	0	0	0	0	0	0	0	0	0	0	0	0	0	0	0	0	0	0	0	0	0	0	0	0	0	0	0	0	0	0	0.5	0.25	0	0.25
CALIF. 24-6	0	0	0	0	0	0	0	0	0	0	0	0	0	0	0	0	0	0	0	0	0	0	0	0	0	0	0	0	0	0	0	0	0	0	0	0	0	0	0	0	0	0	0	0	0	0	0	0	0
CAMBRA	0	0	0	0	0	0	0	0	0	0	0.25	0.25	0.25	0.5	0	0.125	0.125	0.125	0	0.125	0.125	0	0	0	0	0	0	0	0	0	0	0	0	0	0	0	0	0	0	0	0	0	0	0	0	0	0	0	0
CAPELLA	0	0	0	0	0	0	0	0	0	0	0	0	0	0	0	0	0	0	0	0	0	0	0	0	0	0	0	0	0	0	0	0	0	0	0	0	0	0	0	0	0	0	0	0	0	0	0	0	0
CARINA	0	0	0	0	0	0	0	0	0	0	0.125	0.125	0.125	0.25	0	0.0625	0.0625	0.0625	0	0.0625	0.0625	0	0	0	0	0	0	0	0	0	0	0	0	0	0	0	0	0	0	0	0	0	0	0	0	0	0	0	0
CARMEL	0	0	0	0	0	0	0	0	0	0	0	0	0	0	0	0	0	0	0	0	0	0	0	0	0	0	0	0	0	0	0	0	0	0	0	0	0	0	0	0	0	0	0	0	0	0	0	0	0
CEBAS 1	0	0	0	0	0	0	0	0	0	0	0	0	0	0	0	0	0	0	0	0	0	0	0	0	0	0	0	0	0	0	0	0	0	0	0	0	0	0	0	0	0	0	0	0.5	1	0	0.25	0	0
CHELLASTON	0	0	0	0	0	0	0	0	0	0	0	0	0	0	0	0	0	0	0	0	0	0	0	0	0	0	0	0	0	0	0	0	0	0	0	0	0	0	0	0	0	0	0	0	0	0	0	0	0
CONSTANTI	0	0	0	0	0	0	0	0	0	0	0.25	0.25	0.375	0.375	0	0.125	0.125	0.125	0	0.125	0.125	0	0	0	0	0	0	0	0	0	0	0	0	0	0	0	0	0	0	0	0	0	0	0	0	0	0	0	0
CRIMSKYI	0	0	0	0	0	0.5	0.25	0	0	0	0	0	0	0	0	0	0	0	0	0	0	0.5	1	0	0	0	0	0.25	0.25	0	0	0	0	0	0	0	0	0	0	0	0	0	0	0	0	0	0	0	0
CRISTOMORTO	0	0	0	0	0	0	0	0	0	0	1	0	0.5	0.5	0	0.5	0.5	0.5	0	0.5	0.5	0	0	0	0	0	0	0	0	0	0	0	0	0	0	0	0	0	0	0	0	0	0	0	0	0	0	0	0
D00-078	0	0	0	0	0.125	0.125	0.25	0	0	0	0	0	0	0	0	0	0	0	0	0	0	0	0.0625	0	0	0	0	0.0625	0	0.0625	0	0	0	0	0	0	0	0	0	0	0	0	0	0	0	0	0	0	0
D00-360	0	0	0	0	0.125	0.125	0.25	0	0	0	0.125	0.125	0.125	0.25	0	0.0625	0.0625	0.0625	0	0.0625	0.0625	0	0.0625	0	0	0	0	0.0625	0	0.0625	0	0	0	0	0	0	0	0	0	0	0	0	0	0	0	0	0	0	0
D01-188	0	0	0	0	0	0	0	0	0	0	0.125	0.125	0.125	0.25	0	0.0625	0.0625	0.0625	0	0.0625	0.0625	0	0	0	0	0	0	0	0	0	0	0	0	0	0	0	0	0	0	0	0	0	0	0	0	0	0	0	0
D01-462	0	0	0	0	0.125	0.125	0.25	0	0	0	0	0	0	0	0	0	0	0	0	0	0	0	0.0625	0	0	0	0	0.0625	0	0.0625	0	0	0	0	0	0	0	0	0	0	0	0	0	0	0	0.25	0.125	0	0.125
D06-795	0	0	0	0	0.125	0.125	0.25	0	0	0	0	0	0	0	0	0	0	0	0	0	0	0	0.0625	0	0	0	0	0.0625	0	0.0625	0	0	0	0	0	0	0	0	0	0	0	0	0	0	0	0.125	0.0625	0	0.0625
DAGAN	0	0	0	0	0	0	0	0	0	0	0	0	0	0	0	0	0	0	0	0	0	0	0	0	0	0	0	0	0	0	0	0	0	0	0	0	0	0	0	0	0	0	0	0	0	0	0	0	0
DAVEY	0	0	0	0	0	0	0	0	0	0	0	0	0	0	0	0	0	0	0	0	0	0	0	0	0	0	0	0	0	0	0	0	0	0	0	0	0	0	0	0	0	0	0	0	0	0	0	0	0
DESSERTNYI	0	0	0	0	0	0	0	0	0	0	0	0	0	0	0	0	0	0	0	0	0	0	0	0	0	0	0.5	0.25	0.25	0.25	0	0.25	0	0.25	0	0.5	0.5	1	0	0.25	0	0	0	0	0	0	0	0	0
EMERALD	0	0	0	0	0	0	0	0	0	0	0	0	0	0	0	0	0	0	0	0	0	0	0	0	0	0	0	0	0	0	0	0	0	0	0	0	0	0	0	0	0	0	0	0	0	0	0	0	0
EMILITO	0	0	0	0	0	0	0	0	0	0	0	0	0	0	0	0	0	0	0	0	0	0	0	0	0	0	0	0	0	0	0	0	0	0	0	0	0	0	0	0	0	0	0	0	0	0	0	0	0
EMPIRE	0	0	0	0	0	0	0	0	0	0	0	0	0	0	0	0	0	0	0	0	0	0	0	0	0	0	0	0	0	0	0	0	0	0	0	0	0	0	0	0	0	0	0	0	0	0	0	0	0
EUREKA	0	0	0	0	0	0	0	0	0	0	0	0	0	0	0	0	0	0	0	0	0	0	0	0	0	0	0	0	0	0	0	0	0	0	0	0	0	0	0	0	0	0	0	0	0	0	0	0	0
F5, 4-6	0	0	0	0	0	0	0	0	0	0	0	0	0	0	0	0	0	0	0	0	0	0	0	0	0	0	0	0	0	0	0	0	0	0	0	0	0	0	0	0	0	0	0	0	0	0	0	0	0
FELISIA	0	0	0	0	0	0	0	0	0	0	0	0	0	0	0	0	0	0	0	0	0	0	0	0	0	0	0	0	0	0	0	0	0	0	0	0	0	0	0	0	0	0	0	0	0	0	0	0	0
FERGIL	0	0	0	0	0	0	0	0	0	0	0.25	0.25	0.25	0.5	0	0.125	0.125	0.125	0	0.125	0.125	0	0	0	0	0	0	0	0	0	0	0	0	0	0	0	0	0	0	0	0	0	0	0	0	0	0	0	0
FERRADUEL	0	0	0	0	0	0	0	0	0	0	0.5	0.5	1	0.5	0	0.25	0.25	0.25	0	0.25	0.25	0	0	0	0	0	0	0	0	0	0	0	0	0	0	0	0	0	0	0	0	0	0	0	0	0	0	0	0
FERRAGNES	0	0	0	0	0	0	0	0	0	0	0.5	0.5	0.5	1	0	0.25	0.25	0.25	0	0.25	0.25	0	0	0	0	0	0	0	0	0	0	0	0	0	0	0	0	0	0	0	0	0	0	0	0	0	0	0	0
FERRALISE	0	0	0	0	0	0	0	0	0	0	0.5	0.5	0.75	0.75	0	0.25	0.25	0.25	0	0.25	0.25	0	0	0	0	0	0	0	0	0	0	0	0	0	0	0	0	0	0	0	0	0	0	0	0	0	0	0	0
FERRASTAR	0	0	0	0	0	0	0	0	0	0	0.5	0	0.25	0.25	0	0.25	0.25	0.25	0.5	1	0.25	0	0	0	0	0	0	0	0	0	0	0	0	0	0	0	0	0	0	0	0	0	0	0	0	0	0	0	0
FGFD2	0	0	0	0	0	0	0	0	0	0	0.5	0.5	0.75	0.75	0	0.25	0.25	0.25	0	0.25	0.25	0	0	0	0	0	0	0	0	0	0	0	0	0	0	0	0	0	0	0	0	0	0	0	0	0	0	0	0
FGFP092	0	0	0	0	0	0	0	0	0	0	0.25	0.25	0.25	0.5	0	0.125	0.125	0.125	0	0.125	0.125	0	0	0	0	0	0	0	0	0	0	0	0	0	0	0	0	0	0	0	0	0	0	0	0	0	0	0	0
FGTR13	0	0	0	0	0	0	0	0	0	0	0.25	0.25	0.25	0.5	0	0.125	0.125	0.125	0	0.125	0.125	0	0	0	0	0	0	0	0	0	0	0	0	0	0	0	0	0	0	0	0	0	0	0	0	0	0	0	0
FILIPPO CEO	0	0	0	0	0	0	0	0	0	0	0	0	0	0	0	0	0	0	0	0	0	0	0	0	0	0	0	0	0	0	0	0	0	0	0	0	0	0	0	0	0	0	0	0	0	0	0	0	0
FLTU18	0	0	0	0	0	0	0	0	0	0	0.25	0.25	0.375	0.375	0	0.125	0.125	0.125	0	0.125	0.125	0	0	0	0	0	0	0	0	0	0	0	0	0	0	0	0	0	0	0	0	0	0	0	0	0	0	0	0
FRAGIULIO	0	0	0	0	0	0	0	0	0	0	0	0	0	0	0	0	0	0	0	0	0	0	0	0	0	0	0	0	0	0	0	0	0	0	0	0	0	0	1	0.5	0	0	0	0	0	0	0	0	0
FRANCOLI	0	0	0	0	0	0	0	0	0	0	0.5	0	0.25	0.25	0	0.25	0.25	0.25	0	0.25	0.25	0	0	0	0	0	0	0	0	0	0	0	0	0	0	0	0	0	0	0	0	0	0	0	0	0	0	0	0
GARBI	0	0	0	0	0	0	0	0	0	0	0.5	0	0.25	0.25	0	0.25	0.25	0.25	0	0.25	1	0	0	0	0	0	0	0	0	0	0	0	0	0	0	0	0	0	0	0	0	0	0	0	0	0	0	0	0
GARRIGUES	0	0	0	0	0	0	0	0	0	0	0	0	0	0	0	0	0	0	0	0	0	0	0	0	0	0	0	0	0	0	0	0	0	0	0	0	0	0	0	0	0	0	0	1	0.5	0	0.5	0	0
GENCO	0	0	0	0	0	0	0	0	0	0	0	0	0	0	0	0	0	0	0	0	0	0	0	0	0	0	0	0	0	0	0	0	0	0	0	0	0	0	0	0	0	0	0	0	0	1	0.5	0	0.5
GILAD	0	0	0	0	0	0	0	0	0	0	0	0	0	0	0	0	0	0	0	0	0	0	0	0	0	0	0	0	0	0	0	0	0	0	0	0	0	0	0	0	0	0	0	0	0	0	0	0	0
GLORIETA	0	0	0	0	0.25	0.25	0.5	0	0	0	0.5	0	0.25	0.25	0	0.25	0.25	0.25	0	0.25	0.25	0	0.125	0	0	0	0	0.125	0	0.125	0	0	0	0	0	0	0	0	0	0	0	0	0	0	0	0	0	0	0
GRANADA	0	0	0	0	0	0	0	0	0	0	0	0	0	0	0	0	0	0	0	0	0	0	0	0	0	0	0	0	0	0	0	0	0	0	0	0	0	0	0	0	0	0	0	0	0	0	0	0	0
GREEK	0	0	0	0	0	0	0	0	0	0	0	0	0	0	0	0	0	0	0	0	0	0	0	0	0	0	0	0	0	0	0	0	0	0	0	0	0	0	0	0	0	0	0	0	0	0	0	0	0
GUARA	0	0	0	0	0	0	0	0	0	0	0	0	0	0	0	0	0	0	0	0	0	0	0	0	0	0	0	0	0	0	0	0	0	0	0	0	0	0	0	0	0	0	0	0	0	0	0	0	0
HARPAREIL	0	0	0	0	0	0	0	0	0	0	0	0	0	0	0	0	0	0	0	0	0	0	0	0	0	0	0	0	0	0	0	0	0	0	0	0	0	0	0	0	0	0	0	0	0	0	0	0	0
HARRIOTT	0	0	0	0	0	0	0	0	0	0	0	0	0	0	0	0	0	0	0	0	0	0	0	0	0	0	0	0	0	0	0	0	0	0	0	0	0	0	0	0	0	0	0	0	0	0	0	0	0
HARVEY	0	0	0	0	0	0	0	0	0	0	0	0	0	0	0	0	0	0	0	0	0	0	0	0	0	0	0	0	0	0	0	0	0	0	0	0	0	0	0	0	0	0	0	0	0	0	0	0	0
HELEODOR	0	0	0	0	0	0	0	0	0	0	0	0	0	0	0	0	0	0	0	0	0	0	0	0	0	0	0.5	0.25	0.25	0.25	0	0.25	0.5	1	0.25	0	0.25	0.25	0	0.25	0.25	0	0	0	0	0	0	0	0
INDEPENDENCE	0	0	0	0	0	0	0	0.5	0.5	1	0	0	0	0	0	0	0	0	0	0	0	0	0	0	0	0	0	0	0	0	0	0	0	0	0	0	0	0	0	0	0	0	0	0	0	0	0	0	0
IXL	0	0	0	0	0	0	0	0	0	0	0	0	0	0	0	0	0	0	0	0	0	0	0	0	0	0	0	0	0	0	0	0	1	0.5	0.5	0	0	0	0	0	0.5	0	0	0	0	0	0	0	0
JAVIER	0	0	0	0	0	0	0	0	0	0	0	0	0	0	0	0	0	0	0	0	0	0	0	0	0	0	0	0	0	0	0	0	0	0	0	0	0	0	0	0	0	0	0	0	0	0	0	0	0
JEFFRIES	0	0	0	0	0	0	0	0	0	0	0	0	0	0	0	0	0	0	0	0	0	0	0	0	0	0	0	0	0	0	0	0	0	0	0	0	0	0	0	0	0	0	0	0	0	0	0	0	0
JORDANOLO	0	0	0	0	0	0	0	0	0	0	0	0	0	0	0	0	0	0	0	0	0	0	0	0	0	0	0	0	0	0	0	0	0	0	0	0	0	0	0	0	0	0	0	0	0	0	0	0	0
JUBILEE	0	0	0	0	0	0	0	0	0	0	0	0	0	0	0	0	0	0	0	0	0	0	0	0	0	0	0	0	0	0	0	0	0	0	0	0	0	0	0	0	0	0	0	0	0	0	0	0	0
KAPAREIL	0	0	0	0	0	0	0	0	0	0	0	0	0	0	0	0	0	0	0	0	0	0	0	0	0	0	0	0	0	0	0	0	0	0	0	0	0	0	0	0	0	0	0	0	0	0	0	0	0
KEANE	0	0	0	0	0	0	0	0	0	0	0	0	0	0	0	0	0	0	0	0	0	0	0	0	1	0.5	0	0	0	0	0	0	0	0	0	0	0	0	0	0	0	0	0	0	0	0	0	0	0
KERN ROYAL	0	0	0	0	0	0	0	0	0	0	0	0	0	0	0	0	0	0	0	0	0	0	0	0	0	0	0	0	0	0	0	0	0	0	0	0	0	0	0	0	0	0	0	0	0	0	0	0	0
KESTER	0	0	0	0	0	0	0	0	0	0	0	0	0	0	0	0	0	0	0	0	0	0	0	0	0	0	0	0	0	0	0	0	0	0	0	0	0	0	0	0	0	0	0	0	0	0	0	0	0
KOCHBA	0	0	0	0	0	0	0	0	0	0	0	0	0	0	0	0	0	0	0	0	0	0	0	0	0	0	0	0	0	0	0	0	0	0	0	0	0	0	0	0	0	0	0	0	0	0	0	0	0
KOGIL-PAT	0	0	0	0	0	0	0	0	0	0	0	0	0	0	0	0	0	0	0	0	0	0	0	0	0	0	0	0	0	0	0	0	0	0	0	0	0	0	0	0	0	0	0	0	0	0	0	0	0
LANGUEDOC	0	0	0	0	0	0	0	0	0	0	0	0	0	0	0	0	0	0	0	0	0	1	0.5	0	0	0	0	0	0.5	0	0	0	0	0	0	0	0	0	0	0	0	0	0	0	0	0	0	0	0
LAURANNE	0	0	0	0	0	0	0	0	0	0	0.25	0.25	0.25	0.5	0	0.125	0.125	0.125	0	0.125	0.125	0	0	0	0	0	0	0	0	0	0	0	0	0	0	0	0	0	0	0	0	0	0	0	0	0	0	0	0
LE GRAND	0	0	0	0	0	0	0	0	0	0	0	0	0	0	0	0	0	0	0	0	0	0	0	1	0	0.5	0	0	0	0	0	0	0	0	0	0	0	0	0	0	0	0	0	0	0	0	0	0	0
LEVAD	0	0	0	0	0	0	0	0	0	0	0	0	0	0	0	0	0	0	0	0	0	0	0	0	0	0	0	0	0	0	0	0	0	0	0	0	0	0	0	0	0	0	0	0	0	0	0	0	0
LUKENSHONEY	0	0	0	0	0	0	0	0	0	0	0	0	0	0	0	0	0	0	0	0	0	0	0	0	0	0	0	0	0	0	0	0	0	0	0	0	0	0	0	0	0	0	0	0	0	0	0	0	0
MAKAKO	0	0	0	0	0.125	0.125	0.25	0	0	0	0.125	0.125	0.125	0.25	0	0.0625	0.0625	0.0625	0	0.0625	0.0625	0	0.0625	0	0	0	0	0.0625	0	0.0625	0	0	0	0	0	0	0	0	0	0	0	0	0	0	0	0	0	0	0
MANDALINE	0	0	0	0	0	0	0	0	0	0	0.25	0.25	0.375	0.375	0	0.125	0.125	0.125	0	0.125	0.125	0	0	0	0	0	0	0	0	0	0	0	0	0	0	0	0	0	0	0	0	0	0	0	0	0	0	0	0
MANGUP	0	0	0	0	0	0.25	0.125	0	0	0	0	0	0	0	0	0	0	0	0	0	0	0	0.125	0	0	0	0.25	0.5	0.125	0.125	0	0.125	0	0.125	0	0	0.125	0.125	0	0.125	0	0	0	0	0	0	0	0	0
MARCONA	0	0	0	0	0	0	0	0	0	0	0	0	0	0	0	0	0	0	0	0	0	0	0	0	0	0	0	0	0	0	0	0	0	0	0	0	0	0	0	0	0	0	0	0	0	0	0	0	0
MARDIA	0	0	0	0	0	0	0	0	0	0	0	0	0	0	0	0	0	0	0	0	0	0	0	0	0	0	0	0	0	0	0	0	0	0	0	0	0	0	0	0	0	0	0	0	0	0	0	0	0
MARINADA	0	0	0	0	0.125	0.125	0.25	0	0	0	0.375	0.125	0.25	0.375	0	0.1875	0.1875	0.1875	0	0.1875	0.1875	0	0.0625	0	0	0	0	0.0625	0	0.0625	0	0	0	0	0	0	0	0	0	0	0	0	0	0	0	0	0	0	0
MARITA	0	0	0	0	0	0	0	0	0	0	0.25	0.25	0.25	0.5	0	0.125	0.125	0.125	0	0.125	0.125	0	0	0	0	0	0	0	0	0	0	0	0	0	0	0	0	0	0	0	0	0	0	0	0	0.5	0.25	0	0.25
MARTA	0	0	0	0	0	0	0	0	0	0	0.25	0.25	0.25	0.5	0	0.125	0.125	0.125	0	0.125	0.125	0	0	0	0	0	0	0	0	0	0	0	0	0	0	0	0	0	0	0	0	0	0	0	0	0	0	0	0
MASBOVERA	0	0	0	0	0.25	0.25	0.5	0	0	0	0.5	0	0.25	0.25	0	0.25	0.25	0.25	0	0.25	0.25	0	0.125	0	0	0	0	0.125	0	0.125	0	0	0	0	0	0	0	0	0	0	0	0	0	0	0	0	0	0	0
MATAN	0	0	0	0	0	0	0	0	0	0	0.125	0.125	0.125	0.25	0	0.0625	0.0625	0.0625	0	0.0625	0.0625	0	0	0	0	0	0	0	0	0	0	0	0	0	0	0	0	0	0	0	0	0	0	0	0	0	0	0	0
MAXIMA	0	0	0	0	0	0	0	0	0	0	0.125	0.125	0.125	0.25	0	0.0625	0.0625	0.0625	0	0.0625	0.0625	0	0	0	0	0	0	0	0	0	0	0	0	0	0	0	0	0	0	0	0	0	0	0	0	0	0	0	0
MERCED	0	0	0	0	0	0	0	0	0	0	0	0	0	0	0	0	0	0	0	0	0	0	0	0	0	0	0	0	0	0	0	0	0	0	0	0	0	0	0	0	0	0	0	0	0	0	0	0	0
MIAGKOSKORLU	0	0	0	0	0.5	0	0.25	0	0	0	0	0	0	0	0	0	0	0	0	0	0	0	0	0	0	0	0.5	0.25	0.25	1	0	0.25	0	0.25	0	0	0.25	0.25	0	0.25	0	0	0	0	0	0	0	0	0
MILOW	0	0	0	0	0	0	0	0	0	0	0	0	0	0	0	0	0	0	0	0	0	0	0	0	0	0	0	0	0	0	0	0	0	0	0	0	0	0	0	0	0	0	0	0	0	0	0	0	0
MIRA	0	0	0	0	0	0	0	0	0	0	0.125	0.125	0.125	0.25	0	0.0625	0.0625	0.0625	0	0.0625	0.0625	0	0	0	0	0	0	0	0	0	0	0	0	0	0	0	0	0	0	0	0	0	0	0	0	0	0	0	0
MISSER	0	0	0	0	0	0	0	0	0	0	0	0	0	0	0	0	0	0	0	0	0	0	0	0	0	0	0	0	0	0	0	0	0	0	0	0	0	0	0	0	0	0	0	0	0	0	0	0	0
MISSION	0	0	0	0	0	0	0	0	0	0	0	0	0	0	0	0	0	0	0	0	0	0	0	0	0	0	0	0	0	0	0	0	0	0	0	0	0	0	0	0	0	0	0	0	0	0	0	0	0
MONCAYO	0	0	0	0	0	0	0	0	0	0	0	0	0	0	0.5	0.25	0.25	0	0	0	0	0	0	0	0	0	0	0	0	0	0	0	0	0	0	0	0	0	0	0	0	0	0	0	0	0	0	0	0
MONTEREY	0	0	0	0	0	0	0	0	0	0	0	0	0	0	0	0	0	0	0	0	0	0	0	0	0	0	0	0	0	0	0	0	0	0	0	0	0	0	0	0	0	0	0	0	0	0	0	0	0
N 10/11/67	0	0	0	0	0	0	0	0	0	0	0	0	0	0	0	0	0	0	0	0	0	0	0	0	0	0	0	0	0	0	0	0	0	0	0	0	0	0	0	0	0	0	0	0	0	0	0	0	0
N 10/20/67	0	0	0	0	0	0	0	0	0	0	0	0	0	0	0	0	0	0	0	0	0	0	0	0	0	0	0	0	0	0	0	0	0	0	0	0	0	0	0	0	0	0	0	0	0	0	0	0	0
N 11/21/67	0	0	0	0	0	0	0	0	0	0	0	0	0	0	0	0	0	0	0	0	0	0	0	0	0	0	0	0	0	0	0	0	0	0	0	0	0	0	0	0	0	0	0	0	0	0	0	0	0
N 4/17/67	0	0	0	0	0	0	0	0	0	0	0	0	0	0	0	0	0	0	0	0	0	0	0	0	0	0	0	0	0	0	0	0	0	0	0	0	0	0	0	0	0	0	0	0	0	0	0	0	0
N 5/3/67	0	0	0	0	0	0	0	0	0	0	0	0	0	0	0	0	0	0	0	0	0	0	0	0	0	0	0	0	0	0	0	0	0	0	0	0	0	0	0	0	0	0	0	0	0	0	0	0	0
N 9/10/67	0	0	0	0	0	0	0	0	0	0	0	0	0	0	0	0	0	0	0	0	0	0	0	0	0	0	0	0	0	0	0	0	0	0	0	0	0	0	0	0	0	0	0	0	0	0	0	0	0
NIKITSKYI 1	0	0	0	0	0	0	0	0	0	0	0	0	0	0	0	0	0	0	0	0	0	0	0	0	0	0	0	0	0	0	0	0	0	0	0	1	0.5	0.5	0	0	0	0	0	0	0	0	0	0	0
NIKITSKYI 53	0	0	0	0	0	1	0.5	0	0	0	0	0	0	0	0	0	0	0	0	0	0	0	0.5	0	0	0	0	0.5	0	0	0	0	0	0	0	0	0	0	0	0	0	0	0	0	0	0	0	0	0
NIKITSKYI 62	0	0	0	0	0	0	0	0	0	0	0	0	0	0	0	0	0	0	0	0	0	0	0	0	0	0	1	0.5	0.5	0.5	0	0.5	0	0.5	0	0	0.5	0.5	0	0.5	0	0	0	0	0	0	0	0	0
NIKITSKYI PO	0	0	0	0	0	0	0	0	0	0	0	0	0	0	0	0	0	0	0	0	0	0	0	0	0	0	0.5	0.25	0.25	0.25	0	0.25	0	0.25	0	0.5	1	0.5	0	0.25	0	0	0	0	0	0	0	0	0
NONPAREIL	0	0	0	0	0	0	0	0	0	0	0	0	0	0	0	0	0	0	0	0	0	0	0	0	0	0	0	0	0	0	0	0	0	0	0	0	0	0	0	0	0	0	0	0	0	0	0	0	0
NORMAN	0	0	0	0	0	0	0	0	0	0	0	0	0	0	0	0	0	0	0	0	0	0	0	0	0	0	0	0	0	0	0	0	0	0	0	0	0	0	0	0	0	0	0	0	0	0	0	0	0
NORTHLAND	0	0	0	0	0	0	0	0	0	0	0	0	0	0	0	0	0	0	0	0	0	0	0	0	0	0	0	0	0	0	0	0	0.5	0.25	0.25	0	0	0	0	0	1	0	0	0	0	0	0	0	0
P. WEBBII 1	0	0	0	0	0	0	0	0	0	0	0	0	0	0	0	0	0	0	0	0	0	0	0	0	0	0	0	0	0	0	0	0	0	0	0	0	0	0	0	0	0	0	0	0	0	0	0	0	0
P. WEBBII 2	0	0	0	0	0	0	0	0	0	0	0	0	0	0	0	0	0	0	0	0	0	0	0	0	0	0	0	0	0	0	0	0	0	0	0	0	0	0	0	0	0	0	0	0	0	0	0	0	0
PA3777	0	0	0	0	0	0	0	0	0	0	0	0	0	0	0	0	0	0	0	0	0	0	0	0	0	0	0	0	0	0	0	0	0	0	0	0	0	0	0	0	0	0	0	0	0	0	0	0	0
PADRE	0	0	0	0	0	0	0	0	0	0	0	0	0	0	0	0	0	0	0	0	0	0	0	0	0	0	0	0	0	0	0	0	0	0	0	0	0	0	0	0	0	0	0	0	0	0	0	0	0
PEACH-ALMOND	0	0	0	0	0	0	0	0	0	0	0	0	0	0	0	0	0	0	0	0	0	0	0	0	0	0	0	0	0	0	0	0	0	0	0	0	0	0	0	0	0	0	0	0	0	0	0	0	0
PEERLESS	0	0	0	0	0	0	0	0	0	0	0	0	0	0	0	0	0	0	0	0	0	0	0	0	0	0	0	0	0	0	0	0	0	0	0	0	0	0	0	0	0	0	0	0	0	0	0	0	0
PENTA	0	0	0	0	0.125	0.125	0.25	0	0	0	0.125	0.125	0.125	0.25	0	0.0625	0.0625	0.0625	0	0.0625	0.0625	0	0.0625	0	0	0	0	0.0625	0	0.0625	0	0	0	0	0	0	0	0	0	0	0	0	0	0	0	0	0	0	0
PERALEJA	0	0	0	0	0	0	0	0	0	0	0	0	0	0	0	0	0	0	0	0	0	0	0	0	0	0	0	0	0	0	0	0	0	0	0	0	0	0	0	0	0	0	0	0	0	0	0	0	0
PORIA 10	0	0	0	0	0	0	0	0	0	0	0	0	0	0	0	0	0	0	0	0	0	0	0	0	0	0	0	0	0	0	0	0	0	0	0	0	0	0	0	0	0	0	0	0	0	0	0	0	0
PREANYI	0	0	0	0	0	0	0	0	0	0	0	0	0	0	0	0	0	0	0	0	0	0	0	0	0	0	0.25	0.125	0.125	0.125	0	0.125	0	0.125	0	0	0.125	0.125	0.25	0.5	0	0	0	0	0	0	0	0	0
PRIMORSKYI	0	0	0	0	0.5	0.5	1	0	0	0	0	0	0	0	0	0	0	0	0	0	0	0	0.25	0	0	0	0	0.25	0	0.25	0	0	0	0	0	0	0	0	0	0	0	0	0	0	0	0	0	0	0
PRINCESSE	0	0	0	0	1	0	0.5	0	0	0	0	0	0	0	0	0	0	0	0	0	0	0	0	0	0	0	0	0	0	0.5	0	0	0	0	0	0	0	0	0	0	0	0	0	0	0	0	0	0	0
PROFUSE	0	0	0	0	0	0	0	0	0	0	0	0	0	0	0	0	0	0	0	0	0	0	0	0	0	0	0	0	0	0	0	0	0	0	0	0	0	0	0	0	0	0	0	0	0	0	0	0	0
PRUNUS BUCHA	0	1	0.5	0.5	0	0	0	0	0	0	0	0	0	0	0	0	0	0	0	0	0	0	0	0	0	0	0	0	0	0	0	0	0	0	0	0	0	0	0	0	0	0	0.25	0	0	0	0	0	0
PRUNUS DULCI	1	0	0.5	0.5	0	0	0	0	0	0	0	0	0	0	0	0	0	0	0	0	0	0	0	0	0	0	0	0	0	0	0	0	0	0	0	0	0	0	0	0	0	0	0.25	0	0	0	0	0	0
R1000	0	0	0	0	0	0	0	0	0	0	0	0	0	0	0	0	0	0	0	0	0	0	0	0	0	0	0	0	0	0	0	0	0	0	0	0	0	0	0	0	0	0	0	0	0	0	0	0	0
RETSOU	0	0	0	0	0	0	0	0	0	0	0	0	0	0	0	0	0	0	0	0	0	0	0	0	0	0	0	0	0	0	0	0	0	0	0	0	0	0	0	0	0	0	0	0	0	0	0	0	0
RHEA	0	0	0	0	0	0	0	0	0	0	0	0	0	0	0	0	0	0	0	0	0	0	0	0.5	0.5	1	0	0	0	0	0	0	0	0	0	0	0	0	0	0	0	0	0	0	0	0	0	0	0
RHIKTER	0.25	0.25	0.25	0.5	0	0	0	0	0	0	0	0	0	0	0	0	0	0	0	0	0	0	0	0	0	0	0	0	0	0	0	0	0	0	0	0	0	0	0	0	0	0.5	1	0	0	0	0	0	0
RIMS	0	0	0	0	0	0	0	0	0	0	0	0	0	0	0	0	0	0	0	0	0	0	0	0	0	0	0	0	0	0	1	0.5	0	0	0	0	0	0	0	0	0	0	0	0	0	0	0	0	0
RIPON	0	0	0	0	0	0	0	0	0	0	0	0	0	0	0	0	0	0	0	0	0	0	0	0	0	0	0	0	0	0	0	0	0	0	0	0	0	0	0	0	0	0	0	0	0	0	0	0	0
RUBY	0	0	0	0	0	0	0	0	0	0	0	0	0	0	0	0	0	0	0	0	0	0	0	0	0	0	0	0	0	0	0	0	0	0	0	0	0	0	0	0	0	0	0	0	0	0	0	0	0
S1	0	0	0	0	0	0	0	0	0	0	0	0	0	0	0	0	0	0	0	0	0	0	0	0	0	0	0.5	0.25	0.25	0.25	0	0.25	0	0.25	0	0	0.25	0.25	0.5	1	0	0	0	0	0	0	0	0	0
S2	0	0	0	0	0	0	0	0	0	0	0	0	0	0	0	0	0	0	0	0	0	0	0	0	0	0	0	0	0	0	0	0	0	0	0	0	0	0	0	0	0	0	0	0	0	0	0	0	0
S2332	0	0	0	0	0	0	0	0	0	0	0	0	0	0	0	0	0	0	0	0	0	0	0	0	0	0	0	0	0	0	0	0	0	0	0	0	0	0	0	0	0	0	0	0	0	0	0	0	0
S3	0	0	0	0	0	0.5	0.25	0	0	0	0	0	0	0	0	0	0	0	0	0	0	0	0.25	0	0	0	0.5	1	0.25	0.25	0	0.25	0	0.25	0	0	0.25	0.25	0	0.25	0	0	0	0	0	0	0	0	0
S4	0.5	0.5	0.5	1	0	0	0	0	0	0	0	0	0	0	0	0	0	0	0	0	0	0	0	0	0	0	0	0	0	0	0	0	0	0	0	0	0	0	0	0	0	0	0.5	0	0	0	0	0	0
S4017	0	0	0	0	0	0	0	0	0	0	0	0	0	0	0	0	0	0	0	0	0	0	0	0	0	0	0	0	0	0	0	0	0	0	0	0	0	0	0	0	0	0	0	0.5	0.25	0.5	1	0	0.25
S5133	0	0	0	0	0.25	0.25	0.5	0	0	0	0	0	0	0	0	0	0	0	0	0	0	0	0.125	0	0	0	0	0.125	0	0.125	0	0	0	0	0	0	0	0	0	0	0	0	0	0	0	0	0	0	0
SAMISH	0	0	0	0	0	0	0	0	0	0	0	0	0	0	0	0	0	0	0	0	0	0	0	0	0	0	0	0	0	0	0	0	0	0	0	0	0	0	0	0	0	0	0	0	0	0	0	0	0
SB13, 25-75	0	0	0	0	0	0	0	0	0	0	0	0	0	0	0	0	0	0	0	0	0	0	0	0	0	0	0	0	0	0	0	0	0	0	0	0	0	0	0	0	0	0	0	0	0	0	0	0	0
SB16, 2-44	0	0	0	0	0	0	0	0	0	0	0	0	0	0	0	0	0	0	0	0	0	0	0	0	0	0	0	0	0	0	0	0	0	0	0	0	0	0	0	0	0	0	0	0	0	0	0	0	0
SB2, 45-96	0	0	0	0	0	0	0	0	0	0	0	0	0	0	0	0	0	0	0	0	0	0	0	0	0	0	0	0	0	0	0	0	0	0	0	0	0	0	0	0	0	0	0	0	0	0	0	0	0
SB3 54-39E	0	0	0	0	0	0	0	0	0	0	0	0	0	0	0	0	0	0	0	0	0	0	0	0	0	0	0	0	0	0	0	0	0	0	0	0	0	0	0	0	0	0	0	0	0	0	0	0	0
SB4, 4-2E	0	0	0	0	0	0	0	0	0	0	0	0	0	0	0	0	0	0	0	0	0	0	0	0	0	0	0	0	0	0	0	0	0	0	0	0	0	0	0	0	0	0	0	0	0	0	0	0	0
SB6, 56-88	0	0	0	0	0	0	0	0	0	0	0	0	0	0	0	0	0	0	0	0	0	0	0	0	0	0	0	0	0	0	0	0	0	0	0	0	0	0	0	0	0	0	0	0	0	0	0	0	0
SHEFA	0	0	0	0	0	0	0	0	0	0	0	0	0	0	0	0	0	0	0	0	0	0	0	0	0	0	0	0	0	0	0	0	0	0	0	0	0	0	0	0	0	0	0	0	0	0	0	0	0
SOLANO	0	0	0	0	0	0	0	0	0	0	0	0	0	0	0	0	0	0	0	0	0	0	0	0	0	0	0	0	0	0	0	0	0	0	0	0	0	0	0	0	0	0	0	0	0	0	0	0	0
SOLETA	0	0	0	0	0	0	0	0	0	0	0	0	0	0	0	0	0	0	0	0	0	0	0	0	0	0	0	0	0	0	0	0	0	0	0	0	0	0	0	0	0	0	0	0	0	0.25	0.125	0.25	0.5
SOLO	0	0	0	0	0	0	0	0	0	0	0	0	0	0	0	0	0	0	0	0	0	0	0	0	0	0	0	0	0	0	0	0	0	0	0	0	0	0	0	0	0	0	0	0	0	0	0	0	0
SOLSEL 5-15	0	0	0	0	0	0	0	0	0	0	0	0	0	0	0	0	0	0	0	0	0	0	0	0	0	0	0	0	0	0	0	0	0	0	0	0	0	0	0	0	0	0	0	0	0	0	0	0	0
SONORA	0	0	0	0	0	0	0	0	0	0	0	0	0	0	0	0	0	0	0	0	0	0	0	0	0	0	0	0	0	0	0	0	0	0	0	0	0	0	0	0	0	0	0	0	0	0	0	0	0
SOVIETSKYI	0	0	0	0	0	0	0	0	0	0	0	0	0	0	0	0	0	0	0	0	0	0.5	0.25	0	0	0	0.5	0.25	1	0.25	0	0.25	0	0.25	0	0	0.25	0.25	0	0.25	0	0	0	0	0	0	0	0	0
STELIETTE	0	0	0	0	0	0	0	0	0	0	0.25	0.25	0.25	0.5	0	0.125	0.125	0.125	0	0.125	0.125	0	0	0	0	0	0	0	0	0	0	0	0	0	0	0	0	0	0	0	0	0	0	0	0	0	0	0	0
SUPAREIL	0	0	0	0	0	0	0	0	0	0	0	0	0	0	0	0	0	0	0	0	0	0	0	0	0	0	0	0	0	0	0	0	0	0	0	0	0	0	0	0	0	0	0	0	0	0	0	0	0
SUPERNOVA	0	0	0	0	0	0	0	0	0	0	0	0	0	0	0	0	0	0	0	0	0	0	0	0	0	0	0	0	0	0	0	0	0	0	0	0	0	0	0	0	0	0	0	0	0	0	0	0	0
SWANSON	0	0	0	0	0	0	0	0	0	0	0	0	0	0	0	0	0	0	0	0	0	0	0	0	0	0	0	0	0	0	0	0	0	0	0	0	0	0	0	0	0	0	0	0	0	0	0	0	0
SWEETHEART	0	0	0	0	0	0	0	0	0	0	0	0	0	0	0	0	0	0	0	0	0	0	0	0	0	0	0	0	0	0	0	0	0	0	0	0	0	0	0	0	0	0	0	0	0	0	0	0	0
TARDIVE DE L	0	0	0	0	0	0	0	0	0	0	0	0	0	0	1	0.5	0.5	0	0	0	0	0	0	0	0	0	0	0	0	0	0	0	0	0	0	0	0	0	0	0	0	0	0	0	0	0	0	0	0
TARDONA	0	0	0	0	0.125	0.125	0.25	0	0	0	0	0	0	0	0	0	0	0	0	0	0	0	0.0625	0	0	0	0	0.0625	0	0.0625	0	0	0	0	0	0	0	0	0	0	0	0	0	0	0	0	0	0	0
TARDY NONPAREIL	0	0	0	0	0	0	0	0	0	0	0	0	0	0	0	0	0	0	0	0	0	0	0	0	0	0	0	0	0	0	0	0	0	0	0	0	0	0	0	0	0	0	0	0	0	0	0	0	0
TARRACO	0	0	0	0	0.125	0.125	0.25	0	0	0	0.375	0.125	0.3125	0.3125	0	0.1875	0.1875	0.1875	0	0.1875	0.1875	0	0.0625	0	0	0	0	0.0625	0	0.0625	0	0	0	0	0	0	0	0	0	0	0	0	0	0	0	0	0	0	0
TARRAGONES	0	0	0	0	0.25	0.25	0.5	0	0	0	0.5	0	0.25	0.25	0	0.25	0.25	0.25	0	0.25	0.25	0	0.125	0	0	0	0	0.125	0	0.125	0	0	0	0	0	0	0	0	0	0	0	0	0	0	0	0	0	0	0
TERESA	0	0	0	0	0	0	0	0	0	0	0.25	0.25	0.25	0.5	0	0.125	0.125	0.125	0	0.125	0.125	0	0	0	0	0	0	0	0	0	0	0	0	0	0	0	0	0	0	0	0	0	0	0	0	0	0	0	0
TITAN	0	0	0	0	0	0	0	0	0	0	0	0	0	0	0	0	0	0	0	0	0	0	0	0	0	0	0	0	0	0	0	0	0	0	0	0	0	0	0	0	0	0	0	0	0	0	0	0	0
TSOTYLIOU	0	0	0	0	0	0	0	0	0	0	0	0	0	0	0	0	0	0	0	0	0	0	0	0	0	0	0	0	0	0	0	0	0	0	0	0	0	0	0	0	0	0	0	0	0	0	0	0	0
TUONO	0	0	0	0	0	0	0	0	0	0	0	0	0	0	0	0	0	0	0	0	0	0	0	0	0	0	0	0	0	0	0	0	0	0	0	0	0	0	0	0	0	0	0	0	0	0	0	0	0
UCD8-160	0	0	0	0	0	0	0	0	0	0	0	0	0	0	0	0	0	0	0	0	0	0	0	0	0	0	0	0	0	0	0	0	0	0	0	0	0	0	0	0	0	0	0	0	0	0	0	0	0
UM ELFAHEM	0	0	0	0	0	0	0	0	0	0	0	0	0	0	0	0	0	0	0	0	0	0	0	0	0	0	0	0	0	0	0	0	0	0	0	0	0	0	0	0	0	0	0	0	0	0	0	0	0
UTAH	0	0	0	0	0	0	0	0	0	0	0	0	0	0	0	0	0	0	0	0	0	0	0	0	0	0	0	0	0	0	0	0	0.5	0.25	1	0	0	0	0	0	0.25	0	0	0	0	0	0	0	0
VAIRO	0	0	0	0	0.125	0.125	0.25	0	0	0	0.375	0.125	0.25	0.375	0	0.1875	0.1875	0.1875	0	0.1875	0.1875	0	0.0625	0	0	0	0	0.0625	0	0.0625	0	0	0	0	0	0	0	0	0	0	0	0	0	0	0	0	0	0	0
VELA	0	0	0	0	0	0	0	0	0	0	0.0625	0.0625	0.0625	0.125	0	0.0313	0.0313	0.0313	0	0.0313	0.0313	0	0	0	0	0	0	0	0	0	0	0	0	0	0	0	0	0	0	0	0	0	0	0	0	0	0	0	0
VESTA	0	0	0	0	0	0	0	0	0	0	0	0	0	0	0	0	0	0	0	0	0	0	0	0	0	0	0	0	0	0	0	0	0	0	0	0	0	0	0	0	0	0	0	0	0	0	0	0	0
VIALFAS	0	0	0	0	0	0	0	0	0	0	0	0	0	0	0	0	0	0	0	0	0	0	0	0	0	0	0	0	0	0	0	0	0	0	0	0	0	0	0	0	0	0	0	0	0	0	0	0	0
VINOSLIVYI	0	0	0	0	0	0	0	0	0	0	0	0	0	0	0	0	0	0	0	0	0	0	0	0	0	0	0	0	0	0	0	0	0	0	0	0	0	0	0	0	0	1	0.5	0	0	0	0	0	0
WAWONA	0	0	0	0	0	0	0	0	0	0	0	0	0	0	0	0	0	0	0	0	0	0	0	0	0	0	0	0	0	0	0	0	0	0	0	0	0	0	0	0	0	0	0	0	0	0	0	0	0
WINTERS	0	0	0	0	0	0	0	0	0	0	0	0	0	0	0	0	0	0	0	0	0	0	0	0	0	0	0	0	0	0	0	0	0	0	0	0	0	0	0	0	0	0	0	0	0	0	0	0	0
WSB 3B-25	0	0	0	0	0	0	0	0	0	0	0	0	0	0	0	0	0	0	0	0	0	0	0	0	0	0	0	0	0	0	0	0	0	0	0	0	0	0	0	0	0	0	0	0	0	0	0	0	0
YALTINSKYI	0	0	0	0	0	0	0	0	0	0	0	0	0	0	0	0	0	0	0	0	0	0	0	0	0	0	0.5	0.25	0.25	0.25	0.5	1	0	0.25	0	0	0.25	0.25	0	0.25	0	0	0	0	0	0	0	0	0
[truncated: 166 more columns]

## Sheet: Australia
LineName	A97001-1BT4	CAPELLA	CARINA	MAXIMA	MIRA	RHEA	VELA	Mean r
A97001-1BT4		0.25	0.5	0.5	0.5	0	0.5	0.375
CAPELLA	0.25		0.25	0.25	0.25	0	0.125	0.1875
CARINA	0.5	0.25		0.5	0.5	0	0.25	0.333333
MAXIMA	0.5	0.25	0.5		0.5	0	0.25	0.333333
MIRA	0.5	0.25	0.5	0.5		0	0.25	0.333333
RHEA	0	0	0	0	0		0	0
VELA	0.5	0.125	0.25	0.25	0.25	0		0.229167
								0.255952	Total

## Sheet: France
LineName	FERRADUEL	FERRAGNES	FERRALISE	FERRASTAR	FGFD2	FLTU18	LAURANNE	MANDALINE	R1000	STELIETTE	Mean r
FERRADUEL		0.5	0.75	0.25	0.75	0.375	0.25	0.375	0	0.25	0.388889
FERRAGNES	0.5		0.75	0.25	0.75	0.375	0.5	0.375	0	0.5	0.444444
FERRALISE	0.75	0.75		0.25	0.75	0.625	0.375	0.625	0	0.375	0.5
FERRASTAR	0.25	0.25	0.25		0.25	0.125	0.125	0.125	0	0.125	0.166667
FGFD2	0.75	0.75	0.75	0.25		0.375	0.375	0.375	0	0.375	0.444444
FLTU18	0.375	0.375	0.625	0.125	0.375		0.4375	0.5625	0.25	0.4375	0.395833
LAURANNE	0.25	0.5	0.375	0.125	0.375	0.4375		0.4375	0.25	0.5	0.361111
MANDALINE	0.375	0.375	0.625	0.125	0.375	0.5625	0.4375		0.25	0.4375	0.395833
R1000	0	0	0	0	0	0.25	0.25	0.25		0.25	0.111111
STELIETTE	0.25	0.5	0.375	0.125	0.375	0.4375	0.5	0.4375	0.25		0.361111
											0.356944	Total

## Sheet: Israel
Linename	SHEFA	DAGAN	SAMISH	SOLO	LEVAD	KOCHBA	MATAN	GILAD	54	FERGIL	KOGIL-PAT	Mean r
SHEFA		0	0	0	0.25	0	0.125	0	0	0	0	0.0375
DAGAN	0		0.25	0.25	0	0	0	0.5	0	0.25	0.25	0.15
SAMISH	0	0.25		0.5	0	0.25	0	0.125	0.25	0.0625	0.1875	0.1625
SOLO	0	0.25	0.5		0	0.25	0	0.125	0.25	0.0625	0.1875	0.1625
LEVAD	0.25	0	0	0		0	0.125	0	0	0	0	0.0375
KOCHBA	0	0	0.25	0.25	0		0	0	0.5	0	0.5	0.15
MATAN	0.125	0	0	0	0.125	0		0.25	0	0.25	0.125	0.0875
GILAD	0	0.5	0.125	0.125	0	0	0.25		0	0.5	0.5	0.2
54	0	0	0.25	0.25	0	0.5	0	0		0	0.25	0.125
FERGIL	0	0.25	0.0625	0.0625	0	0	0.25	0.5	0		0.25	0.1375
KOGIL-PAT	0	0.25	0.1875	0.1875	0	0.5	0.125	0.5	0.25	0.25		0.225
												0.134091	Total

## Sheet: Spain
Linename	A-60	10-36	155	GARBI	CEBAS 1	S4017	BLANQUERNA	MARITA	A-202	TARRAGONES	ANXANETA	GLORIETA	MASBOVERA	8-47	4-665	C1328	TERESA	ALMENARA	CAMBRA	FGTR13	MARTA	A-192	ANTONETA	S5133	FRANCOLI	MONCAYO	S2332	AYLES	CONSTANTI	BELONA	SOLETA	23-173	13-565	MARINADA	21-321	A2-198	VAIRO	24-53	D00-078	D00-360	D01-188	D01-462	D06-795	PENTA	MAKAKO	10-98	12-350	30-234	30-297
A-60		0.5	0.25	0.25	0	0	0	0.125	0.25	0.25	0.25	0.25	0.25	0.25	0.25	0	0.125	0.125	0.125	0.125	0.125	0.125	0.125	0	0.25	0.25	0	0	0.125	0	0	0.1875	0.1875	0.1875	0.1875	0	0.1875	0.1875	0	0.0625	0.0625	0	0	0.0625	0.0625	0.5625	0.0625	0.0938	0.2188
10-36	0.5		0.25	0.25	0	0	0	0.125	0.25	0.25	0.25	0.25	0.25	0.25	0.25	0	0.125	0.125	0.125	0.125	0.125	0.125	0.125	0	0.25	0.25	0	0	0.125	0	0	0.1875	0.1875	0.1875	0.1875	0	0.1875	0.1875	0	0.0625	0.0625	0	0	0.0625	0.0625	0.3125	0.0625	0.0938	0.2188
155	0.25	0.25		0.25	0	0	0	0.125	0.25	0.25	0.25	0.25	0.25	0.25	0.25	0	0.125	0.125	0.125	0.125	0.125	0.125	0.125	0	0.25	0	0	0	0.125	0	0	0.1875	0.1875	0.1875	0.1875	0	0.1875	0.1875	0	0.0625	0.0625	0	0	0.0625	0.0625	0.1875	0.0625	0.0938	0.2188
GARBI	0.25	0.25	0.25		0	0	0	0.125	0.25	0.25	0.25	0.25	0.25	0.25	0.25	0	0.125	0.125	0.125	0.125	0.125	0.125	0.125	0	0.25	0	0	0	0.125	0	0	0.1875	0.1875	0.1875	0.1875	0	0.1875	0.1875	0	0.0625	0.0625	0	0	0.0625	0.0625	0.1875	0.0625	0.0938	0.2188
CEBAS 1	0	0	0	0		0.25	0	0	0	0	0	0	0	0	0	0	0	0	0	0	0	0	0	0	0	0	0	0	0	0	0	0	0	0	0	0	0	0	0	0	0	0	0	0	0	0	0	0	0
S4017	0	0	0	0	0.25		0.25	0.25	0	0	0	0	0	0	0	0.25	0	0	0	0	0	0	0	0	0	0	0	0	0	0.125	0.125	0	0	0	0	0.25	0	0	0	0	0	0.125	0.0625	0	0	0	0	0	0
BLANQUERNA	0	0	0	0	0	0.25		0.25	0	0	0	0	0	0	0	0.25	0	0	0	0	0	0	0	0	0	0	0	0	0	0.5	0.5	0	0	0	0	0.25	0	0	0	0	0	0.125	0.0625	0	0	0	0	0	0
MARITA	0.125	0.125	0.125	0.125	0	0.25	0.25		0.125	0.125	0.125	0.125	0.125	0.125	0.125	0.25	0.25	0.25	0.25	0.25	0.25	0.25	0.25	0	0.125	0	0	0	0.1875	0.125	0.125	0.1875	0.1875	0.1875	0.1875	0.25	0.1875	0.1875	0	0.125	0.125	0.125	0.0625	0.125	0.125	0.1875	0.125	0.0938	0.1563
A-202	0.25	0.25	0.25	0.25	0	0	0	0.125		0.5	0.5	0.5	0.5	0.5	0.5	0	0.125	0.125	0.125	0.125	0.125	0.125	0.125	0.25	0.25	0	0	0	0.125	0	0	0.5625	0.3125	0.3125	0.3125	0	0.3125	0.3125	0.125	0.1875	0.0625	0.125	0.125	0.1875	0.1875	0.1875	0.0625	0.1563	0.5313
TARRAGONES	0.25	0.25	0.25	0.25	0	0	0	0.125	0.5		0.5	0.5	0.5	0.5	0.5	0	0.125	0.125	0.125	0.125	0.125	0.125	0.125	0.25	0.25	0	0	0	0.125	0	0	0.3125	0.3125	0.3125	0.3125	0	0.3125	0.3125	0.125	0.1875	0.0625	0.125	0.125	0.1875	0.1875	0.1875	0.0625	0.1563	0.4063
ANXANETA	0.25	0.25	0.25	0.25	0	0	0	0.125	0.5	0.5		0.5	0.5	0.5	0.5	0	0.125	0.125	0.125	0.125	0.125	0.125	0.125	0.25	0.25	0	0	0	0.125	0	0	0.3125	0.3125	0.3125	0.3125	0	0.3125	0.3125	0.125	0.1875	0.0625	0.125	0.125	0.1875	0.1875	0.1875	0.0625	0.1563	0.6563
GLORIETA	0.25	0.25	0.25	0.25	0	0	0	0.125	0.5	0.5	0.5		0.5	0.5	0.5	0	0.125	0.125	0.125	0.125	0.125	0.125	0.125	0.25	0.25	0	0	0	0.125	0	0	0.3125	0.3125	0.5625	0.3125	0	0.3125	0.3125	0.125	0.1875	0.0625	0.125	0.125	0.1875	0.1875	0.1875	0.0625	0.1563	0.4063
MASBOVERA	0.25	0.25	0.25	0.25	0	0	0	0.125	0.5	0.5	0.5	0.5		0.5	0.5	0	0.125	0.125	0.125	0.125	0.125	0.125	0.125	0.25	0.25	0	0	0	0.125	0	0	0.3125	0.5625	0.3125	0.3125	0	0.3125	0.3125	0.125	0.1875	0.0625	0.125	0.125	0.1875	0.1875	0.1875	0.0625	0.2813	0.4063
8-47	0.25	0.25	0.25	0.25	0	0	0	0.125	0.5	0.5	0.5	0.5	0.5		0.5	0	0.125	0.125	0.125	0.125	0.125	0.125	0.125	0.25	0.25	0	0	0	0.125	0	0	0.3125	0.3125	0.3125	0.3125	0	0.3125	0.3125	0.125	0.1875	0.0625	0.125	0.125	0.1875	0.1875	0.1875	0.0625	0.1563	0.4063
4-665	0.25	0.25	0.25	0.25	0	0	0	0.125	0.5	0.5	0.5	0.5	0.5	0.5		0	0.125	0.125	0.125	0.125	0.125	0.125	0.125	0.25	0.25	0	0	0	0.125	0	0	0.3125	0.3125	0.3125	0.5625	0	0.5625	0.5625	0.125	0.1875	0.0625	0.125	0.125	0.1875	0.1875	0.1875	0.0625	0.1563	0.4063
C1328	0	0	0	0	0	0.25	0.25	0.25	0	0	0	0	0	0	0		0.25	0.25	0.25	0.25	0.25	0.25	0.25	0	0.25	0.25	0.25	0.25	0	0.125	0.125	0	0.125	0.125	0.125	1	0.125	0.125	0.125	0.125	0.125	0.5	0.3125	0.125	0.125	0.125	0.125	0.0625	0
TERESA	0.125	0.125	0.125	0.125	0	0	0	0.25	0.125	0.125	0.125	0.125	0.125	0.125	0.125	0.25		0.5	0.5	0.5	0.5	0.5	0.5	0	0.375	0.25	0.25	0.25	0.1875	0	0	0.1875	0.3125	0.3125	0.3125	0.25	0.3125	0.3125	0.125	0.25	0.25	0.125	0.125	0.25	0.25	0.3125	0.25	0.1563	0.1563
ALMENARA	0.125	0.125	0.125	0.125	0	0	0	0.25	0.125	0.125	0.125	0.125	0.125	0.125	0.125	0.25	0.5		0.5	0.5	0.5	0.5	0.5	0	0.375	0.25	0.25	0.25	0.1875	0	0	0.1875	0.3125	0.3125	0.3125	0.25	0.3125	0.3125	0.125	0.25	0.25	0.125	0.125	0.25	0.25	0.3125	0.25	0.1563	0.1563
CAMBRA	0.125	0.125	0.125	0.125	0	0	0	0.25	0.125	0.125	0.125	0.125	0.125	0.125	0.125	0.25	0.5	0.5		0.5	0.5	0.5	0.5	0	0.375	0.25	0.25	0.25	0.1875	0	0	0.1875	0.3125	0.3125	0.3125	0.25	0.3125	0.3125	0.125	0.25	0.25	0.125	0.125	0.25	0.25	0.3125	0.25	0.1563	0.1563
FGTR13	0.125	0.125	0.125	0.125	0	0	0	0.25	0.125	0.125	0.125	0.125	0.125	0.125	0.125	0.25	0.5	0.5	0.5		0.5	0.5	0.5	0	0.375	0.25	0.25	0.25	0.1875	0	0	0.1875	0.3125	0.3125	0.3125	0.25	0.3125	0.3125	0.125	0.25	0.25	0.125	0.125	0.25	0.25	0.3125	0.25	0.1563	0.1563
MARTA	0.125	0.125	0.125	0.125	0	0	0	0.25	0.125	0.125	0.125	0.125	0.125	0.125	0.125	0.25	0.5	0.5	0.5	0.5		0.5	0.5	0	0.375	0.25	0.25	0.25	0.1875	0	0	0.1875	0.3125	0.3125	0.3125	0.25	0.3125	0.3125	0.125	0.5	0.25	0.125	0.125	0.25	0.25	0.3125	0.25	0.1563	0.1563
A-192	0.125	0.125	0.125	0.125	0	0	0	0.25	0.125	0.125	0.125	0.125	0.125	0.125	0.125	0.25	0.5	0.5	0.5	0.5	0.5		0.5	0	0.375	0.25	0.25	0.25	0.1875	0	0	0.1875	0.3125	0.3125	0.3125	0.25	0.3125	0.3125	0.125	0.25	0.25	0.125	0.125	0.25	0.25	0.5625	0.25	0.1563	0.1563
ANTONETA	0.125	0.125	0.125	0.125	0	0	0	0.25	0.125	0.125	0.125	0.125	0.125	0.125	0.125	0.25	0.5	0.5	0.5	0.5	0.5	0.5		0	0.375	0.25	0.25	0.25	0.1875	0	0	0.1875	0.3125	0.3125	0.3125	0.25	0.3125	0.3125	0.125	0.25	0.5	0.125	0.125	0.25	0.25	0.3125	0.25	0.1563	0.1563
S5133	0	0	0	0	0	0	0	0	0.25	0.25	0.25	0.25	0.25	0.25	0.25	0	0	0	0	0	0	0	0		0	0	0	0	0	0	0	0.125	0.125	0.125	0.125	0	0.125	0.125	0.5	0.5	0	0.5	0.5	0.5	0.5	0	0	0.0625	0.1875
FRANCOLI	0.25	0.25	0.25	0.25	0	0	0	0.125	0.25	0.25	0.25	0.25	0.25	0.25	0.25	0.25	0.375	0.375	0.375	0.375	0.375	0.375	0.375	0		0.25	0.25	0.25	0.125	0	0	0.1875	0.3125	0.3125	0.3125	0.25	0.3125	0.3125	0.125	0.1875	0.1875	0.125	0.125	0.1875	0.1875	0.3125	0.1875	0.1563	0.2188
MONCAYO	0.25	0.25	0	0	0	0	0	0	0	0	0	0	0	0	0	0.25	0.25	0.25	0.25	0.25	0.25	0.25	0.25	0	0.25		0.25	0.25	0	0	0	0	0.125	0.125	0.125	0.25	0.125	0.125	0.125	0.125	0.125	0.125	0.125	0.125	0.125	0.25	0.125	0.0625	0
S2332	0	0	0	0	0	0	0	0	0	0	0	0	0	0	0	0.25	0.25	0.25	0.25	0.25	0.25	0.25	0.25	0	0.25	0.25		0.25	0	0	0	0	0.125	0.125	0.125	0.25	0.125	0.125	0.125	0.125	0.125	0.125	0.125	0.125	0.125	0.125	0.125	0.0625	0
AYLES	0	0	0	0	0	0	0	0	0	0	0	0	0	0	0	0.25	0.25	0.25	0.25	0.25	0.25	0.25	0.25	0	0.25	0.25	0.25		0	0	0	0	0.125	0.125	0.125	0.25	0.125	0.125	0.125	0.125	0.125	0.125	0.125	0.125	0.125	0.125	0.125	0.0625	0
CONSTANTI	0.125	0.125	0.125	0.125	0	0	0	0.1875	0.125	0.125	0.125	0.125	0.125	0.125	0.125	0	0.1875	0.1875	0.1875	0.1875	0.1875	0.1875	0.1875	0	0.125	0	0	0		0	0	0.1563	0.1563	0.1563	0.1563	0	0.1563	0.1563	0	0.0938	0.0938	0	0	0.0938	0.0938	0.1563	0.0938	0.0781	0.1406
BELONA	0	0	0	0	0	0.125	0.5	0.125	0	0	0	0	0	0	0	0.125	0	0	0	0	0	0	0	0	0	0	0	0	0		0.5	0	0	0	0	0.125	0	0	0	0	0	0.0625	0.0313	0	0	0	0	0.25	0
SOLETA	0	0	0	0	0	0.125	0.5	0.125	0	0	0	0	0	0	0	0.125	0	0	0	0	0	0	0	0	0	0	0	0	0	0.5		0	0	0	0	0.125	0	0	0	0	0	0.0625	0.0313	0	0	0	0	0.25	0
23-173	0.1875	0.1875	0.1875	0.1875	0	0	0	0.1875	0.5625	0.3125	0.3125	0.3125	0.3125	0.3125	0.3125	0	0.1875	0.1875	0.1875	0.1875	0.1875	0.1875	0.1875	0.125	0.1875	0	0	0	0.1563	0	0		0.25	0.25	0.25	0	0.25	0.25	0.0625	0.1563	0.0938	0.0625	0.0625	0.1563	0.1563	0.1875	0.0938	0.125	0.6875
13-565	0.1875	0.1875	0.1875	0.1875	0	0	0	0.1875	0.3125	0.3125	0.3125	0.3125	0.5625	0.3125	0.3125	0.125	0.3125	0.3125	0.3125	0.3125	0.3125	0.3125	0.3125	0.125	0.3125	0.125	0.125	0.125	0.1563	0	0	0.25		0.4375	0.4375	0.125	0.4375	0.4375	0.125	0.2188	0.1563	0.125	0.125	0.3438	0.3438	0.25	0.2813	0.5313	0.2813
MARINADA	0.1875	0.1875	0.1875	0.1875	0	0	0	0.1875	0.3125	0.3125	0.3125	0.5625	0.3125	0.3125	0.3125	0.125	0.3125	0.3125	0.3125	0.3125	0.3125	0.3125	0.3125	0.125	0.3125	0.125	0.125	0.125	0.1563	0	0	0.25	0.4375		0.4375	0.125	0.4375	0.4375	0.125	0.2188	0.1563	0.125	0.125	0.3438	0.3438	0.25	0.2813	0.2188	0.2813
21-321	0.1875	0.1875	0.1875	0.1875	0	0	0	0.1875	0.3125	0.3125	0.3125	0.3125	0.3125	0.3125	0.5625	0.125	0.3125	0.3125	0.3125	0.3125	0.3125	0.3125	0.3125	0.125	0.3125	0.125	0.125	0.125	0.1563	0	0	0.25	0.4375	0.4375		0.125	0.5625	0.5625	0.125	0.2188	0.1563	0.125	0.125	0.3438	0.3438	0.25	0.2813	0.2188	0.2813
A2-198	0	0	0	0	0	0.25	0.25	0.25	0	0	0	0	0	0	0	1	0.25	0.25	0.25	0.25	0.25	0.25	0.25	0	0.25	0.25	0.25	0.25	0	0.125	0.125	0	0.125	0.125	0.125		0.125	0.125	0.125	0.125	0.125	0.75	0.4375	0.125	0.125	0.125	0.125	0.0625	0
VAIRO	0.1875	0.1875	0.1875	0.1875	0	0	0	0.1875	0.3125	0.3125	0.3125	0.3125	0.3125	0.3125	0.5625	0.125	0.3125	0.3125	0.3125	0.3125	0.3125	0.3125	0.3125	0.125	0.3125	0.125	0.125	0.125	0.1563	0	0	0.25	0.4375	0.4375	0.5625	0.125		0.5625	0.125	0.2188	0.1563	0.125	0.125	0.3438	0.3438	0.25	0.2813	0.2188	0.2813
24-53	0.1875	0.1875	0.1875	0.1875	0	0	0	0.1875	0.3125	0.3125	0.3125	0.3125	0.3125	0.3125	0.5625	0.125	0.3125	0.3125	0.3125	0.3125	0.3125	0.3125	0.3125	0.125	0.3125	0.125	0.125	0.125	0.1563	0	0	0.25	0.4375	0.4375	0.5625	0.125	0.5625		0.125	0.2188	0.1563	0.125	0.125	0.3438	0.3438	0.25	0.2813	0.2188	0.2813
D00-078	0	0	0	0	0	0	0	0	0.125	0.125	0.125	0.125	0.125	0.125	0.125	0.125	0.125	0.125	0.125	0.125	0.125	0.125	0.125	0.5	0.125	0.125	0.125	0.125	0	0	0	0.0625	0.125	0.125	0.125	0.125	0.125	0.125		0.3125	0.0625	0.3125	0.6563	0.3125	0.3125	0.0625	0.0625	0.0625	0.0938
D00-360	0.0625	0.0625	0.0625	0.0625	0	0	0	0.125	0.1875	0.1875	0.1875	0.1875	0.1875	0.1875	0.1875	0.125	0.25	0.25	0.25	0.25	0.5	0.25	0.25	0.5	0.1875	0.125	0.125	0.125	0.0938	0	0	0.1563	0.2188	0.2188	0.2188	0.125	0.2188	0.2188	0.3125		0.125	0.3125	0.3125	0.375	0.375	0.1563	0.125	0.1094	0.1719
D01-188	0.0625	0.0625	0.0625	0.0625	0	0	0	0.125	0.0625	0.0625	0.0625	0.0625	0.0625	0.0625	0.0625	0.125	0.25	0.25	0.25	0.25	0.25	0.25	0.5	0	0.1875	0.125	0.125	0.125	0.0938	0	0	0.0938	0.1563	0.1563	0.1563	0.125	0.1563	0.1563	0.0625	0.125		0.0625	0.0625	0.125	0.125	0.1563	0.125	0.0781	0.0781
D01-462	0	0	0	0	0	0.125	0.125	0.125	0.125	0.125	0.125	0.125	0.125	0.125	0.125	0.5	0.125	0.125	0.125	0.125	0.125	0.125	0.125	0.5	0.125	0.125	0.125	0.125	0	0.0625	0.0625	0.0625	0.125	0.125	0.125	0.75	0.125	0.125	0.3125	0.3125	0.0625		0.6563	0.3125	0.3125	0.0625	0.0625	0.0625	0.0938
D06-795	0	0	0	0	0	0.0625	0.0625	0.0625	0.125	0.125	0.125	0.125	0.125	0.125	0.125	0.3125	0.125	0.125	0.125	0.125	0.125	0.125	0.125	0.5	0.125	0.125	0.125	0.125	0	0.0313	0.0313	0.0625	0.125	0.125	0.125	0.4375	0.125	0.125	0.6563	0.3125	0.0625	0.6563		0.3125	0.3125	0.0625	0.0625	0.0625	0.0938
PENTA	0.0625	0.0625	0.0625	0.0625	0	0	0	0.125	0.1875	0.1875	0.1875	0.1875	0.1875	0.1875	0.1875	0.125	0.25	0.25	0.25	0.25	0.25	0.25	0.25	0.5	0.1875	0.125	0.125	0.125	0.0938	0	0	0.1563	0.3438	0.3438	0.3438	0.125	0.3438	0.3438	0.3125	0.375	0.125	0.3125	0.3125		0.5	0.1563	0.25	0.1719	0.1719
MAKAKO	0.0625	0.0625	0.0625	0.0625	0	0	0	0.125	0.1875	0.1875	0.1875	0.1875	0.1875	0.1875	0.1875	0.125	0.25	0.25	0.25	0.25	0.25	0.25	0.25	0.5	0.1875	0.125	0.125	0.125	0.0938	0	0	0.1563	0.3438	0.3438	0.3438	0.125	0.3438	0.3438	0.3125	0.375	0.125	0.3125	0.3125	0.5		0.1563	0.25	0.1719	0.1719
10-98	0.5625	0.3125	0.1875	0.1875	0	0	0	0.1875	0.1875	0.1875	0.1875	0.1875	0.1875	0.1875	0.1875	0.125	0.3125	0.3125	0.3125	0.3125	0.3125	0.5625	0.3125	0	0.3125	0.25	0.125	0.125	0.1563	0	0	0.1875	0.25	0.25	0.25	0.125	0.25	0.25	0.0625	0.1563	0.1563	0.0625	0.0625	0.1563	0.1563		0.1563	0.125	0.1875
12-350	0.0625	0.0625	0.0625	0.0625	0	0	0	0.125	0.0625	0.0625	0.0625	0.0625	0.0625	0.0625	0.0625	0.125	0.25	0.25	0.25	0.25	0.25	0.25	0.25	0	0.1875	0.125	0.125	0.125	0.0938	0	0	0.0938	0.2813	0.2813	0.2813	0.125	0.2813	0.2813	0.0625	0.125	0.125	0.0625	0.0625	0.25	0.25	0.1563		0.1406	0.0781
30-234	0.0938	0.0938	0.0938	0.0938	0	0	0	0.0938	0.1563	0.1563	0.1563	0.1563	0.2813	0.1563	0.1563	0.0625	0.1563	0.1563	0.1563	0.1563	0.1563	0.1563	0.1563	0.0625	0.1563	0.0625	0.0625	0.0625	0.0781	0.25	0.25	0.125	0.5313	0.2188	0.2188	0.0625	0.2188	0.2188	0.0625	0.1094	0.0781	0.0625	0.0625	0.1719	0.1719	0.125	0.1406		0.1406
30-297	0.2188	0.2188	0.2188	0.2188	0	0	0	0.1563	0.5313	0.4063	0.6563	0.4063	0.4063	0.4063	0.4063	0	0.1563	0.1563	0.1563	0.1563	0.1563	0.1563	0.1563	0.1875	0.2188	0	0	0	0.1406	0	0	0.6875	0.2813	0.2813	0.2813	0	0.2813	0.2813	0.0938	0.1719	0.0781	0.0938	0.0938	0.1719	0.1719	0.1875	0.0781	0.1406
29-47	0.2188	0.2188	0.2188	0.2188	0	0	0	0.1563	0.4063	0.4063	0.4063	0.6563	0.4063	0.4063	0.5313	0.0625	0.2188	0.2188	0.2188	0.2188	0.2188	0.2188	0.2188	0.1875	0.2813	0.0625	0.0625	0.0625	0.1406	0	0	0.2813	0.375	0.5	0.6875	0.0625	0.4375	0.4375	0.125	0.2031	0.1094	0.125	0.125	0.2656	0.2656	0.2188	0.1719	0.1875	0.3438
35-164	0.2031	0.2031	0.2031	0.2031	0	0	0	0.1719	0.4844	0.3594	0.3594	0.4844	0.3594	0.3594	0.4219	0.0313	0.2031	0.2031	0.2031	0.2031	0.2031	0.2031	0.2031	0.1563	0.2344	0.0313	0.0313	0.0313	0.1484	0	0	0.6719	0.3125	0.375	0.4688	0.0313	0.3438	0.3438	0.0938	0.1797	0.1016	0.0938	0.0938	0.2109	0.2109	0.2031	0.1328	0.1563	0.5156
TARRACO	0.1875	0.1875	0.1875	0.1875	0	0	0	0.1563	0.3125	0.3125	0.5625	0.3125	0.3125	0.3125	0.3125	0.125	0.2813	0.2813	0.2813	0.2813	0.2813	0.2813	0.2813	0.125	0.3125	0.125	0.125	0.125	0.1563	0	0	0.2344	0.2969	0.2969	0.2969	0.125	0.2969	0.2969	0.125	0.2031	0.1406	0.125	0.125	0.2031	0.2031	0.2344	0.1406	0.1484	0.3984
29-148	0.1563	0.1563	0.1563	0.1563	0	0	0	0.125	0.2813	0.2813	0.2813	0.2813	0.2813	0.5313	0.2813	0.0625	0.1875	0.1875	0.1875	0.1875	0.1875	0.1875	0.1875	0.125	0.2188	0.0625	0.0625	0.0625	0.1094	0	0	0.2031	0.2969	0.2969	0.2969	0.0625	0.2969	0.2969	0.0938	0.1563	0.0938	0.0938	0.0938	0.2188	0.2188	0.1719	0.5313	0.1484	0.2422
28-57	0.3438	0.2188	0.1563	0.1563	0	0	0	0.2188	0.1563	0.1563	0.1563	0.1563	0.1563	0.1563	0.1563	0.1875	0.4063	0.4063	0.4063	0.6563	0.4063	0.5313	0.4063	0	0.3438	0.25	0.1875	0.1875	0.1719	0	0	0.1875	0.2813	0.2813	0.2813	0.1875	0.2813	0.2813	0.0938	0.2031	0.2031	0.0938	0.0938	0.2031	0.2031	0.6875	0.2031	0.1406	0.1719
TARDONA	0	0	0	0	0	0	0	0	0.125	0.125	0.125	0.125	0.125	0.125	0.125	0.125	0.125	0.125	0.125	0.125	0.125	0.125	0.125	0.5	0.125	0.125	0.125	0.125	0	0	0	0.0625	0.125	0.125	0.125	0.125	0.125	0.125	0.5	0.3125	0.0625	0.3125	0.4063	0.3125	0.3125	0.0625	0.0625	0.0625	0.0938
FELISIA	0	0	0	0	0	0	0	0	0	0	0	0	0	0	0	0.25	0.25	0.25	0.25	0.25	0.25	0.25	0.25	0	0.25	0.25	0.25	0.25	0	0	0	0	0.125	0.125	0.125	0.25	0.125	0.125	0.1875	0.125	0.125	0.125	0.1563	0.125	0.125	0.125	0.125	0.0625	0
MARDIA	0	0	0	0	0	0	0	0	0	0	0	0	0	0	0	0.125	0.125	0.125	0.125	0.125	0.125	0.125	0.125	0	0.125	0.125	0.125	0.125	0	0	0	0	0.0625	0.0625	0.0625	0.125	0.0625	0.0625	0.0938	0.0625	0.0625	0.0625	0.0781	0.0625	0.0625	0.0625	0.0625	0.0313	0
VIALFAS	0	0	0	0	0	0	0	0	0	0	0	0	0	0	0	0.125	0.125	0.125	0.125	0.125	0.125	0.125	0.125	0	0.125	0.125	0.125	0.125	0	0	0	0	0.0625	0.0625	0.0625	0.125	0.0625	0.0625	0.0938	0.0625	0.0625	0.0625	0.0781	0.0625	0.0625	0.0625	0.0625	0.0313	0
GUARA	0	0	0	0	0	0	0	0	0	0	0	0	0	0	0	0.5	0.5	0.5	0.5	0.5	0.5	0.5	0.5	0	0.5	0.5	0.5	0.5	0	0	0	0	0.25	0.25	0.25	0.5	0.25	0.25	0.25	0.25	0.25	0.25	0.25	0.25	0.25	0.25	0.25	0.125	0
[truncated: 11 more columns]

## Sheet: USA
Linename	INDEPENDENCE	UTAH	NORTHLAND	WAWONA	EMPIRE	DAVEY	PA3777	PADRE	GRANADA	HARVEY	MONTEREY	MERCED	JUBILEE	S2	CARMEL	NORMAN	A1-30	A1-37	HARPAREIL	JORDANOLO	A5-25	A9-18	RIPON	TITAN	EMERALD	SOLSEL 5-15 F7 2-18	SUPAREIL	21-19W	22-20	6-27	PROFUSE	25-26	CALIF. 24-6	3-1	SB16, 2-44	SB6, 56-88	4-26	SB2, 45-96	SB13, 25-75	SB3 54-39E	F5, 4-6	MILOW	KAPAREIL	SOLANO	SONORA	WINTERS	SWEETHEART	VESTA	97, 1-232
INDEPENDENCE		0	0	0	0	0	0	0	0	0	0	0	0	0	0	0	0	0	0	0	0	0	0	0	0	0	0	0	0	0	0	0	0	0	0	0	0	0	0	0	0	0	0	0	0	0	0	0	0
UTAH	0		0.25	0	0	0	0	0	0	0	0	0	0	0	0	0	0	0	0	0	0	0	0	0	0	0	0	0	0	0	0	0	0	0	0	0	0	0	0	0	0	0	0	0	0	0	0	0	0
NORTHLAND	0	0.25		0	0	0	0	0	0	0	0	0	0	0	0	0	0	0	0	0	0	0	0	0	0	0	0	0	0	0	0	0	0	0	0	0	0	0	0	0	0	0	0	0	0	0	0	0	0
WAWONA	0	0	0		0.25	0	0.25	0.25	0.25	0.25	0.25	0.25	0.25	0.25	0.25	0	0	0	0	0	0	0	0	0	0.375	0.125	0.125	0	0	0	0	0	0	0	0	0.0625	0.0313	0.0156	0.0078	0.0625	0.0625	0	0	0	0	0	0.0313	0	0.0039
EMPIRE	0	0	0	0.25		0	0.25	0.25	0.25	0.25	0.25	0.25	0.25	0.25	0.25	0	0	0	0	0	0	0	0	0	0.375	0.125	0.125	0	0	0	0	0	0	0	0	0.0625	0.0313	0.0156	0.0078	0.0625	0.0625	0	0	0	0	0	0.0313	0	0.0039
DAVEY	0	0	0	0	0		0	0	0.25	0.25	0.25	0.25	0.25	0.25	0.25	0.25	0.25	0.25	0.25	0.25	0.25	0.25	0.25	0.25	0.125	0.25	0.375	0.375	0.375	0.375	0.375	0.25	0.125	0.125	0	0.125	0.0625	0.0313	0.0156	0.125	0.1875	0.3125	0.3125	0.375	0.375	0.25	0.1875	0.4375	0.1328
PA3777	0	0	0	0.25	0.25	0		0.25	0.25	0.25	0.25	0.25	0.25	0.25	0.25	0	0	0	0	0	0	0	0	0	0.375	0.5	0.125	0	0	0	0	0	0	0	0	0.25	0.125	0.0625	0.0313	0.25	0.25	0	0	0	0	0	0.125	0	0.0156
PADRE	0	0	0	0.25	0.25	0	0.25		0.25	0.25	0.25	0.25	0.25	0.25	0.25	0	0	0	0	0	0	0	0	0	0.375	0.125	0.125	0	0	0	0	0	0	0	0	0.0625	0.0313	0.0156	0.0078	0.0625	0.0625	0	0	0	0	0	0.0313	0	0.0039
GRANADA	0	0	0	0.25	0.25	0.25	0.25	0.25		0.5	0.5	0.5	0.5	0.5	0.5	0.25	0.25	0.25	0.25	0.25	0.25	0.25	0.25	0.25	0.5	0.375	0.5	0.375	0.375	0.375	0.375	0.25	0.125	0.125	0	0.1875	0.0938	0.0469	0.0234	0.1875	0.25	0.3125	0.3125	0.375	0.375	0.25	0.2188	0.4375	0.1367
HARVEY	0	0	0	0.25	0.25	0.25	0.25	0.25	0.5		0.5	0.5	0.5	0.5	0.5	0.25	0.25	0.25	0.25	0.25	0.25	0.25	0.25	0.25	0.5	0.375	0.5	0.375	0.375	0.375	0.375	0.25	0.125	0.125	0	0.1875	0.0938	0.0469	0.0234	0.1875	0.25	0.3125	0.3125	0.375	0.375	0.25	0.2188	0.4375	0.1367
MONTEREY	0	0	0	0.25	0.25	0.25	0.25	0.25	0.5	0.5		0.5	0.5	0.5	0.5	0.25	0.25	0.25	0.25	0.25	0.25	0.25	0.25	0.25	0.5	0.375	0.5	0.375	0.375	0.375	0.375	0.25	0.125	0.125	0	0.1875	0.0938	0.0469	0.0234	0.1875	0.25	0.3125	0.3125	0.375	0.375	0.25	0.2188	0.4375	0.1367
MERCED	0	0	0	0.25	0.25	0.25	0.25	0.25	0.5	0.5	0.5		0.5	0.5	0.5	0.25	0.25	0.25	0.25	0.25	0.25	0.25	0.25	0.25	0.5	0.375	0.5	0.375	0.375	0.375	0.375	0.25	0.125	0.125	0	0.1875	0.0938	0.0469	0.0234	0.1875	0.25	0.3125	0.3125	0.375	0.375	0.25	0.2188	0.4375	0.1367
JUBILEE	0	0	0	0.25	0.25	0.25	0.25	0.25	0.5	0.5	0.5	0.5		0.5	0.5	0.25	0.25	0.25	0.25	0.25	0.25	0.25	0.25	0.25	0.5	0.375	0.5	0.375	0.375	0.375	0.375	0.25	0.125	0.125	0	0.1875	0.0938	0.0469	0.0234	0.1875	0.25	0.3125	0.3125	0.375	0.375	0.25	0.2188	0.4375	0.1367
S2	0	0	0	0.25	0.25	0.25	0.25	0.25	0.5	0.5	0.5	0.5	0.5		0.5	0.25	0.25	0.25	0.25	0.25	0.25	0.25	0.25	0.25	0.75	0.375	0.5	0.375	0.375	0.375	0.375	0.25	0.125	0.125	0	0.1875	0.0938	0.0469	0.0234	0.1875	0.25	0.3125	0.3125	0.375	0.375	0.25	0.2188	0.4375	0.1367
CARMEL	0	0	0	0.25	0.25	0.25	0.25	0.25	0.5	0.5	0.5	0.5	0.5	0.5		0.25	0.25	0.25	0.25	0.25	0.25	0.25	0.25	0.25	0.5	0.375	0.75	0.375	0.375	0.375	0.375	0.25	0.125	0.125	0	0.1875	0.0938	0.0469	0.0234	0.1875	0.25	0.3125	0.3125	0.375	0.375	0.25	0.2188	0.4375	0.1367
NORMAN	0	0	0	0	0	0.25	0	0	0.25	0.25	0.25	0.25	0.25	0.25	0.25		0.25	0.25	0.25	0.25	0.25	0.25	0.25	0.25	0.125	0.25	0.375	0.375	0.375	0.375	0.375	0.25	0.125	0.125	0	0.125	0.0625	0.0313	0.0156	0.125	0.1875	0.3125	0.3125	0.375	0.375	0.25	0.1875	0.4375	0.1328
A1-30	0	0	0	0	0	0.25	0	0	0.25	0.25	0.25	0.25	0.25	0.25	0.25	0.25		0.5	0.25	0.25	0.5	0.25	0.25	0.25	0.125	0.25	0.375	0.75	0.75	0.375	0.375	0.375	0.5	0.125	0	0.125	0.0625	0.0313	0.0156	0.125	0.375	0.5	0.5	0.75	0.75	0.25	0.25	0.625	0.1328
A1-37	0	0	0	0	0	0.25	0	0	0.25	0.25	0.25	0.25	0.25	0.25	0.25	0.25	0.5		0.25	0.25	0.5	0.25	0.25	0.25	0.125	0.25	0.375	0.5	0.5	0.375	0.375	0.625	0.5	0.125	0	0.125	0.0625	0.0313	0.0156	0.125	0.375	0.5	0.5	0.5	0.5	0.25	0.375	0.5	0.1328
HARPAREIL	0	0	0	0	0	0.25	0	0	0.25	0.25	0.25	0.25	0.25	0.25	0.25	0.25	0.25	0.25		0.5	0.25	0.5	0.25	0.25	0.125	0.25	0.375	0.375	0.375	0.5	0.5	0.375	0.125	0.5	0	0.125	0.0625	0.0313	0.0156	0.125	0.1875	0.3125	0.3125	0.375	0.375	0.5	0.25	0.4375	0.2578
JORDANOLO	0	0	0	0	0	0.25	0	0	0.25	0.25	0.25	0.25	0.25	0.25	0.25	0.25	0.25	0.25	0.5		0.25	0.5	0.25	0.25	0.125	0.25	0.375	0.375	0.375	0.75	0.75	0.375	0.125	0.25	0	0.125	0.0625	0.0313	0.0156	0.125	0.1875	0.3125	0.3125	0.375	0.375	0.5	0.25	0.4375	0.2578
A5-25	0	0	0	0	0	0.25	0	0	0.25	0.25	0.25	0.25	0.25	0.25	0.25	0.25	0.5	0.5	0.25	0.25		0.25	0.25	0.25	0.125	0.25	0.375	0.5	0.5	0.375	0.375	0.375	0.75	0.125	0	0.125	0.0625	0.0313	0.0156	0.125	0.5	0.625	0.625	0.5	0.5	0.25	0.25	0.5	0.1328
A9-18	0	0	0	0	0	0.25	0	0	0.25	0.25	0.25	0.25	0.25	0.25	0.25	0.25	0.25	0.25	0.5	0.5	0.25		0.25	0.25	0.125	0.25	0.375	0.375	0.375	0.5	0.5	0.625	0.125	0.25	0	0.125	0.0625	0.0313	0.0156	0.125	0.1875	0.3125	0.3125	0.375	0.375	0.375	0.375	0.4375	0.1953
RIPON	0	0	0	0	0	0.25	0	0	0.25	0.25	0.25	0.25	0.25	0.25	0.25	0.25	0.25	0.25	0.25	0.25	0.25	0.25		0.25	0.125	0.25	0.375	0.375	0.375	0.375	0.375	0.25	0.125	0.125	0	0.125	0.0625	0.0313	0.0156	0.125	0.1875	0.3125	0.3125	0.375	0.375	0.25	0.1875	0.4375	0.1328
TITAN	0	0	0	0	0	0.25	0	0	0.25	0.25	0.25	0.25	0.25	0.25	0.25	0.25	0.25	0.25	0.25	0.25	0.25	0.25	0.25		0.125	0.25	0.375	0.375	0.375	0.375	0.375	0.25	0.125	0.125	0	0.125	0.0625	0.0313	0.0156	0.125	0.1875	0.3125	0.3125	0.375	0.375	0.25	0.1875	0.4375	0.1328
EMERALD	0	0	0	0.375	0.375	0.125	0.375	0.375	0.5	0.5	0.5	0.5	0.5	0.75	0.5	0.125	0.125	0.125	0.125	0.125	0.125	0.125	0.125	0.125		0.3125	0.375	0.1875	0.1875	0.1875	0.1875	0.125	0.0625	0.0625	0	0.1563	0.0781	0.0391	0.0195	0.1563	0.1875	0.1563	0.1563	0.1875	0.1875	0.125	0.1406	0.2188	0.0723
SOLSEL 5-15 F7 2-18	0	0	0	0.125	0.125	0.25	0.5	0.125	0.375	0.375	0.375	0.375	0.375	0.375	0.375	0.25	0.25	0.25	0.25	0.25	0.25	0.25	0.25	0.25	0.3125		0.4375	0.375	0.375	0.375	0.375	0.25	0.125	0.125	0	0.5	0.25	0.125	0.0625	0.5	0.5625	0.3125	0.3125	0.375	0.375	0.25	0.375	0.4375	0.1563
SUPAREIL	0	0	0	0.125	0.125	0.375	0.125	0.125	0.5	0.5	0.5	0.5	0.5	0.5	0.75	0.375	0.375	0.375	0.375	0.375	0.375	0.375	0.375	0.375	0.375	0.4375		0.5625	0.5625	0.5625	0.5625	0.375	0.1875	0.1875	0	0.2188	0.1094	0.0547	0.0273	0.2188	0.3125	0.4688	0.4688	0.5625	0.5625	0.375	0.2969	0.6563	0.2012
21-19W	0	0	0	0	0	0.375	0	0	0.375	0.375	0.375	0.375	0.375	0.375	0.375	0.375	0.75	0.5	0.375	0.375	0.5	0.375	0.375	0.375	0.1875	0.375	0.5625		0.75	0.5625	0.5625	0.4375	0.375	0.1875	0	0.1875	0.0938	0.0469	0.0234	0.1875	0.375	0.5625	0.5625	1	1	0.375	0.3125	0.875	0.1992
22-20	0	0	0	0	0	0.375	0	0	0.375	0.375	0.375	0.375	0.375	0.375	0.375	0.375	0.75	0.5	0.375	0.375	0.5	0.375	0.375	0.375	0.1875	0.375	0.5625	0.75		0.5625	0.5625	0.4375	0.375	0.1875	0	0.1875	0.0938	0.0469	0.0234	0.1875	0.375	0.5625	0.5625	1	1	0.375	0.3125	0.875	0.1992
6-27	0	0	0	0	0	0.375	0	0	0.375	0.375	0.375	0.375	0.375	0.375	0.375	0.375	0.375	0.375	0.5	0.75	0.375	0.5	0.375	0.375	0.1875	0.375	0.5625	0.5625	0.5625		0.75	0.4375	0.1875	0.25	0	0.1875	0.0938	0.0469	0.0234	0.1875	0.2813	0.4688	0.4688	0.5625	0.5625	0.75	0.3125	0.6563	0.3867
PROFUSE	0	0	0	0	0	0.375	0	0	0.375	0.375	0.375	0.375	0.375	0.375	0.375	0.375	0.375	0.375	0.5	0.75	0.375	0.5	0.375	0.375	0.1875	0.375	0.5625	0.5625	0.5625	0.75		0.4375	0.1875	0.25	0	0.1875	0.0938	0.0469	0.0234	0.1875	0.2813	0.4688	0.4688	0.5625	0.5625	0.5	0.3125	0.6563	0.2617
25-26	0	0	0	0	0	0.25	0	0	0.25	0.25	0.25	0.25	0.25	0.25	0.25	0.25	0.375	0.625	0.375	0.375	0.375	0.625	0.25	0.25	0.125	0.25	0.375	0.4375	0.4375	0.4375	0.4375		0.3125	0.1875	0	0.125	0.0625	0.0313	0.0156	0.125	0.2813	0.4063	0.4063	0.4375	0.4375	0.3125	0.625	0.4688	0.1641
CALIF. 24-6	0	0	0	0	0	0.125	0	0	0.125	0.125	0.125	0.125	0.125	0.125	0.125	0.125	0.5	0.5	0.125	0.125	0.75	0.125	0.125	0.125	0.0625	0.125	0.1875	0.375	0.375	0.1875	0.1875	0.3125		0.0625	0	0.0625	0.0313	0.0156	0.0078	0.0625	0.6875	0.75	0.75	0.375	0.375	0.125	0.1875	0.3125	0.0664
3-1	0	0	0	0	0	0.125	0	0	0.125	0.125	0.125	0.125	0.125	0.125	0.125	0.125	0.125	0.125	0.5	0.25	0.125	0.25	0.125	0.125	0.0625	0.125	0.1875	0.1875	0.1875	0.25	0.25	0.1875	0.0625		0	0.0625	0.0313	0.0156	0.0078	0.0625	0.0938	0.1563	0.1563	0.1875	0.1875	0.625	0.125	0.2188	0.3164
SB16, 2-44	0	0	0	0	0	0	0	0	0	0	0	0	0	0	0	0	0	0	0	0	0	0	0	0	0	0	0	0	0	0	0	0	0	0		0.25	0.625	0.3125	0.1563	0	0	0	0	0	0	0	0	0	0.0781
SB6, 56-88	0	0	0	0.0625	0.0625	0.125	0.25	0.0625	0.1875	0.1875	0.1875	0.1875	0.1875	0.1875	0.1875	0.125	0.125	0.125	0.125	0.125	0.125	0.125	0.125	0.125	0.1563	0.5	0.2188	0.1875	0.1875	0.1875	0.1875	0.125	0.0625	0.0625	0.25		0.625	0.3125	0.1563	0.25	0.2813	0.1563	0.1563	0.1875	0.1875	0.125	0.1875	0.2188	0.1406
4-26	0	0	0	0.0313	0.0313	0.0625	0.125	0.0313	0.0938	0.0938	0.0938	0.0938	0.0938	0.0938	0.0938	0.0625	0.0625	0.0625	0.0625	0.0625	0.0625	0.0625	0.0625	0.0625	0.0781	0.25	0.1094	0.0938	0.0938	0.0938	0.0938	0.0625	0.0313	0.0313	0.625	0.625		0.5625	0.2813	0.125	0.1406	0.0781	0.0781	0.0938	0.0938	0.0625	0.0938	0.1094	0.1719
SB2, 45-96	0	0	0	0.0156	0.0156	0.0313	0.0625	0.0156	0.0469	0.0469	0.0469	0.0469	0.0469	0.0469	0.0469	0.0313	0.0313	0.0313	0.0313	0.0313	0.0313	0.0313	0.0313	0.0313	0.0391	0.125	0.0547	0.0469	0.0469	0.0469	0.0469	0.0313	0.0156	0.0156	0.3125	0.3125	0.5625		0.5	0.0625	0.0703	0.0391	0.0391	0.0469	0.0469	0.0313	0.0469	0.0547	0.2656
SB13, 25-75	0	0	0	0.0078	0.0078	0.0156	0.0313	0.0078	0.0234	0.0234	0.0234	0.0234	0.0234	0.0234	0.0234	0.0156	0.0156	0.0156	0.0156	0.0156	0.0156	0.0156	0.0156	0.0156	0.0195	0.0625	0.0273	0.0234	0.0234	0.0234	0.0234	0.0156	0.0078	0.0078	0.1563	0.1563	0.2813	0.5		0.0313	0.0352	0.0195	0.0195	0.0234	0.0234	0.0156	0.0234	0.0273	0.5078
SB3 54-39E	0	0	0	0.0625	0.0625	0.125	0.25	0.0625	0.1875	0.1875	0.1875	0.1875	0.1875	0.1875	0.1875	0.125	0.125	0.125	0.125	0.125	0.125	0.125	0.125	0.125	0.1563	0.5	0.2188	0.1875	0.1875	0.1875	0.1875	0.125	0.0625	0.0625	0	0.25	0.125	0.0625	0.0313		0.2813	0.1563	0.1563	0.1875	0.1875	0.125	0.5625	0.2188	0.0781
F5, 4-6	0	0	0	0.0625	0.0625	0.1875	0.25	0.0625	0.25	0.25	0.25	0.25	0.25	0.25	0.25	0.1875	0.375	0.375	0.1875	0.1875	0.5	0.1875	0.1875	0.1875	0.1875	0.5625	0.3125	0.375	0.375	0.2813	0.2813	0.2813	0.6875	0.0938	0	0.2813	0.1406	0.0703	0.0352	0.2813		0.5313	0.5313	0.375	0.375	0.1875	0.2813	0.375	0.1113
MILOW	0	0	0	0	0	0.3125	0	0	0.3125	0.3125	0.3125	0.3125	0.3125	0.3125	0.3125	0.3125	0.5	0.5	0.3125	0.3125	0.625	0.3125	0.3125	0.3125	0.1563	0.3125	0.4688	0.5625	0.5625	0.4688	0.4688	0.4063	0.75	0.1563	0	0.1563	0.0781	0.0391	0.0195	0.1563	0.5313		0.6875	0.5625	0.5625	0.3125	0.2813	0.5938	0.166
KAPAREIL	0	0	0	0	0	0.3125	0	0	0.3125	0.3125	0.3125	0.3125	0.3125	0.3125	0.3125	0.3125	0.5	0.5	0.3125	0.3125	0.625	0.3125	0.3125	0.3125	0.1563	0.3125	0.4688	0.5625	0.5625	0.4688	0.4688	0.4063	0.75	0.1563	0	0.1563	0.0781	0.0391	0.0195	0.1563	0.5313	0.6875		0.5625	0.5625	0.3125	0.2813	0.5938	0.166
SOLANO	0	0	0	0	0	0.375	0	0	0.375	0.375	0.375	0.375	0.375	0.375	0.375	0.375	0.75	0.5	0.375	0.375	0.5	0.375	0.375	0.375	0.1875	0.375	0.5625	1	1	0.5625	0.5625	0.4375	0.375	0.1875	0	0.1875	0.0938	0.0469	0.0234	0.1875	0.375	0.5625	0.5625		1	0.375	0.3125	1	0.1992
SONORA	0	0	0	0	0	0.375	0	0	0.375	0.375	0.375	0.375	0.375	0.375	0.375	0.375	0.75	0.5	0.375	0.375	0.5	0.375	0.375	0.375	0.1875	0.375	0.5625	1	1	0.5625	0.5625	0.4375	0.375	0.1875	0	0.1875	0.0938	0.0469	0.0234	0.1875	0.375	0.5625	0.5625	1		0.375	0.3125	0.875	0.1992
WINTERS	0	0	0	0	0	0.25	0	0	0.25	0.25	0.25	0.25	0.25	0.25	0.25	0.25	0.25	0.25	0.5	0.5	0.25	0.375	0.25	0.25	0.125	0.25	0.375	0.375	0.375	0.75	0.5	0.3125	0.125	0.625	0	0.125	0.0625	0.0313	0.0156	0.125	0.1875	0.3125	0.3125	0.375	0.375		0.2188	0.4375	0.5703
SWEETHEART	0	0	0	0.0313	0.0313	0.1875	0.125	0.0313	0.2188	0.2188	0.2188	0.2188	0.2188	0.2188	0.2188	0.1875	0.25	0.375	0.25	0.25	0.25	0.375	0.1875	0.1875	0.1406	0.375	0.2969	0.3125	0.3125	0.3125	0.3125	0.625	0.1875	0.125	0	0.1875	0.0938	0.0469	0.0234	0.5625	0.2813	0.2813	0.2813	0.3125	0.3125	0.2188		0.3438	0.1211
VESTA	0	0	0	0	0	0.4375	0	0	0.4375	0.4375	0.4375	0.4375	0.4375	0.4375	0.4375	0.4375	0.625	0.5	0.4375	0.4375	0.5	0.4375	0.4375	0.4375	0.2188	0.4375	0.6563	0.875	0.875	0.6563	0.6563	0.4688	0.3125	0.2188	0	0.2188	0.1094	0.0547	0.0273	0.2188	0.375	0.5938	0.5938	1	0.875	0.4375	0.3438		0.2324
97, 1-232	0	0	0	0.0039	0.0039	0.1328	0.0156	0.0039	0.1367	0.1367	0.1367	0.1367	0.1367	0.1367	0.1367	0.1328	0.1328	0.1328	0.2578	0.2578	0.1328	0.1953	0.1328	0.1328	0.0723	0.1563	0.2012	0.1992	0.1992	0.3867	0.2617	0.1641	0.0664	0.3164	0.0781	0.1406	0.1719	0.2656	0.5078	0.0781	0.1113	0.166	0.166	0.1992	0.1992	0.5703	0.1211	0.2324
UCD8-160	0	0	0	0.002	0.002	0.3164	0.0078	0.002	0.3184	0.3184	0.3184	0.3184	0.3184	0.3184	0.3184	0.3164	0.3164	0.3164	0.3789	0.3789	0.3164	0.3477	0.3164	0.3164	0.1611	0.3281	0.4756	0.4746	0.4746	0.5684	0.5059	0.332	0.1582	0.2832	0.0391	0.1953	0.1484	0.1641	0.2695	0.1641	0.2432	0.3955	0.3955	0.4746	0.4746	0.5352	0.248	0.5537	0.6367
BUTTE	0	0	0	0.25	0.25	0.25	0.25	0.25	0.5	0.5	0.5	0.5	0.5	0.5	0.5	0.25	0.25	0.25	0.25	0.25	0.25	0.25	0.25	0.25	0.5	0.375	0.5	0.375	0.375	0.375	0.375	0.25	0.125	0.125	0	0.1875	0.0938	0.0469	0.0234	0.1875	0.25	0.3125	0.3125	0.375	0.375	0.25	0.2188	0.4375	0.1367
KESTER	0	0	0	0	0	0.25	0	0	0.25	0.25	0.25	0.25	0.25	0.25	0.25	0.25	0.25	0.25	0.25	0.25	0.25	0.25	0.25	0.25	0.125	0.25	0.375	0.375	0.375	0.375	0.375	0.25	0.125	0.125	0	0.125	0.0625	0.2813	0.1406	0.125	0.1875	0.3125	0.3125	0.375	0.375	0.25	0.1875	0.4375	0.1953
TARDY NONPAREIL	0	0	0	0	0	0.5	0	0	0.5	0.5	0.5	0.5	0.5	0.5	0.5	0.5	0.5	0.5	0.5	0.5	0.5	0.5	0.5	0.5	0.25	0.5	0.75	0.75	0.75	0.75	0.75	0.5	0.25	0.25	0	0.25	0.125	0.0625	0.0313	0.25	0.375	0.625	0.625	0.75	0.75	0.5	0.375	0.875	0.2656
JEFFRIES	0	0	0	0	0	0.5	0	0	0.5	0.5	0.5	0.5	0.5	0.5	0.5	0.5	0.5	0.5	0.5	0.5	0.5	0.5	0.5	0.5	0.25	0.5	0.75	0.75	0.75	0.75	0.75	0.5	0.25	0.25	0	0.25	0.125	0.0625	0.0313	0.25	0.375	0.625	0.625	0.75	0.75	0.5	0.375	0.875	0.2656
KERN ROYAL	0	0	0	0	0	0.5	0	0	0.5	0.5	0.5	0.5	0.5	0.5	0.5	0.5	0.5	0.5	0.5	0.5	0.5	0.5	0.5	0.5	0.25	0.5	0.75	0.75	0.75	0.75	0.75	0.5	0.25	0.25	0	0.25	0.125	0.0625	0.0313	0.25	0.375	0.625	0.625	0.75	0.75	0.5	0.375	0.875	0.2656
BELL	0	0	0	0	0	0	0	0	0	0	0	0	0	0	0	0	0	0	0	0	0	0	0	0	0	0	0	0	0	0	0	0	0	0	0	0	0	0	0	0	0	0	0	0	0	0	0	0	0
[truncated: 8 more columns]

## Sheet: CEBAS-CSIC
Linename	CEBAS 1	S4017	MARITA	C1328	TERESA	ALMENARA	MARTA	ANTONETA	S5133	S2332	A2-198	D00-078	D00-360	D01-188	D01-462	D06-795	PENTA	MAKAKO	TARDONA	Mean r
CEBAS 1		0.25	0	0	0	0	0	0	0	0	0	0	0	0	0	0	0	0	0	0.0138889
S4017	0.25		0.25	0.25	0	0	0	0	0	0	0.25	0	0	0	0.125	0.0625	0	0	0	0.0659722
MARITA	0	0.25		0.25	0.25	0.25	0.25	0.25	0	0	0.25	0	0.125	0.125	0.125	0.0625	0.125	0.125	0	0.135417
C1328	0	0.25	0.25		0.25	0.25	0.25	0.25	0	0.25	1	0.125	0.125	0.125	0.5	0.3125	0.125	0.125	0.125	0.239583
TERESA	0	0	0.25	0.25		0.5	0.5	0.5	0	0.25	0.25	0.125	0.25	0.25	0.125	0.125	0.25	0.25	0.125	0.222222
ALMENARA	0	0	0.25	0.25	0.5		0.5	0.5	0	0.25	0.25	0.125	0.25	0.25	0.125	0.125	0.25	0.25	0.125	0.222222
MARTA	0	0	0.25	0.25	0.5	0.5		0.5	0	0.25	0.25	0.125	0.5	0.25	0.125	0.125	0.25	0.25	0.125	0.236111
ANTONETA	0	0	0.25	0.25	0.5	0.5	0.5		0	0.25	0.25	0.125	0.25	0.5	0.125	0.125	0.25	0.25	0.125	0.236111
S5133	0	0	0	0	0	0	0	0		0	0	0.5	0.5	0	0.5	0.5	0.5	0.5	0.5	0.194444
S2332	0	0	0	0.25	0.25	0.25	0.25	0.25	0		0.25	0.125	0.125	0.125	0.125	0.125	0.125	0.125	0.125	0.138889
A2-198	0	0.25	0.25	1	0.25	0.25	0.25	0.25	0	0.25		0.125	0.125	0.125	0.75	0.4375	0.125	0.125	0.125	0.260417
D00-078	0	0	0	0.125	0.125	0.125	0.125	0.125	0.5	0.125	0.125		0.3125	0.0625	0.3125	0.6563	0.3125	0.3125	0.5	0.213544
D00-360	0	0	0.125	0.125	0.25	0.25	0.5	0.25	0.5	0.125	0.125	0.3125		0.125	0.3125	0.3125	0.375	0.375	0.3125	0.243056
D01-188	0	0	0.125	0.125	0.25	0.25	0.25	0.5	0	0.125	0.125	0.0625	0.125		0.0625	0.0625	0.125	0.125	0.0625	0.131944
D01-462	0	0.125	0.125	0.5	0.125	0.125	0.125	0.125	0.5	0.125	0.75	0.3125	0.3125	0.0625		0.6563	0.3125	0.3125	0.3125	0.272572
D06-795	0	0.0625	0.0625	0.3125	0.125	0.125	0.125	0.125	0.5	0.125	0.4375	0.6563	0.3125	0.0625	0.6563		0.3125	0.3125	0.4063	0.262161
PENTA	0	0	0.125	0.125	0.25	0.25	0.25	0.25	0.5	0.125	0.125	0.3125	0.375	0.125	0.3125	0.3125		0.5	0.3125	0.236111
MAKAKO	0	0	0.125	0.125	0.25	0.25	0.25	0.25	0.5	0.125	0.125	0.3125	0.375	0.125	0.3125	0.3125	0.5		0.3125	0.236111
TARDONA	0	0	0	0.125	0.125	0.125	0.125	0.125	0.5	0.125	0.125	0.5	0.3125	0.0625	0.3125	0.4063	0.3125	0.3125		0.199656
																				0.197918	Total

## Sheet: CITA
Linename	BLANQUERNA	CAMBRA	MONCAYO	AYLES	BELONA	SOLETA	FELISIA	MARDIA	VIALFAS	GUARA	Mean r
BLANQUERNA		0	0	0	0.5	0.5	0	0	0	0	0.111111
CAMBRA	0		0.25	0.25	0	0	0.25	0.125	0.125	0.5	0.166667
MONCAYO	0	0.25		0.25	0	0	0.25	0.125	0.125	0.5	0.166667
AYLES	0	0.25	0.25		0	0	0.25	0.125	0.125	0.5	0.166667
BELONA	0.5	0	0	0		0.5	0	0	0	0	0.111111
SOLETA	0.5	0	0	0	0.5		0	0	0	0	0.111111
FELISIA	0	0.25	0.25	0.25	0	0		0.5	0.5	0.5	0.25
MARDIA	0	0.125	0.125	0.125	0	0	0.5		0.5	0.25	0.180556
VIALFAS	0	0.125	0.125	0.125	0	0	0.5	0.5		0.25	0.180556
GUARA	0	0.5	0.5	0.5	0	0	0.5	0.25	0.25		0.277778
											0.172222	Total

## Sheet: IRTA
Linename	A-60	10-36	155	GARBI	A-202	TARRAGONES	ANXANETA	GLORIETA	MASBOVERA	8-47	4-665	FGTR13	A-192	FRANCOLI	CONSTANTI	23-173	13-565	MARINADA	21-321	VAIRO	24-53	10-98	12-350	30-234	30-297	29-47	35-164	TARRACO	29-148	28-57	Mean r
A-60		0.5	0.25	0.25	0.25	0.25	0.25	0.25	0.25	0.25	0.25	0.125	0.125	0.25	0.125	0.1875	0.1875	0.1875	0.1875	0.1875	0.1875	0.5625	0.0625	0.0938	0.2188	0.2188	0.2031	0.1875	0.1563	0.3438	0.225762
10-36	0.5		0.25	0.25	0.25	0.25	0.25	0.25	0.25	0.25	0.25	0.125	0.125	0.25	0.125	0.1875	0.1875	0.1875	0.1875	0.1875	0.1875	0.3125	0.0625	0.0938	0.2188	0.2188	0.2031	0.1875	0.1563	0.2188	0.212831
155	0.25	0.25		0.25	0.25	0.25	0.25	0.25	0.25	0.25	0.25	0.125	0.125	0.25	0.125	0.1875	0.1875	0.1875	0.1875	0.1875	0.1875	0.1875	0.0625	0.0938	0.2188	0.2188	0.2031	0.1875	0.1563	0.1563	0.197745
GARBI	0.25	0.25	0.25		0.25	0.25	0.25	0.25	0.25	0.25	0.25	0.125	0.125	0.25	0.125	0.1875	0.1875	0.1875	0.1875	0.1875	0.1875	0.1875	0.0625	0.0938	0.2188	0.2188	0.2031	0.1875	0.1563	0.1563	0.197745
A-202	0.25	0.25	0.25	0.25		0.5	0.5	0.5	0.5	0.5	0.5	0.125	0.125	0.25	0.125	0.5625	0.3125	0.3125	0.3125	0.3125	0.3125	0.1875	0.0625	0.1563	0.5313	0.4063	0.4844	0.3125	0.2813	0.1563	0.321669
TARRAGONES	0.25	0.25	0.25	0.25	0.5		0.5	0.5	0.5	0.5	0.5	0.125	0.125	0.25	0.125	0.3125	0.3125	0.3125	0.3125	0.3125	0.3125	0.1875	0.0625	0.1563	0.4063	0.4063	0.3594	0.3125	0.2813	0.1563	0.304428
ANXANETA	0.25	0.25	0.25	0.25	0.5	0.5		0.5	0.5	0.5	0.5	0.125	0.125	0.25	0.125	0.3125	0.3125	0.3125	0.3125	0.3125	0.3125	0.1875	0.0625	0.1563	0.6563	0.4063	0.3594	0.5625	0.2813	0.1563	0.321669
GLORIETA	0.25	0.25	0.25	0.25	0.5	0.5	0.5		0.5	0.5	0.5	0.125	0.125	0.25	0.125	0.3125	0.3125	0.5625	0.3125	0.3125	0.3125	0.1875	0.0625	0.1563	0.4063	0.6563	0.4844	0.3125	0.2813	0.1563	0.325979
MASBOVERA	0.25	0.25	0.25	0.25	0.5	0.5	0.5	0.5		0.5	0.5	0.125	0.125	0.25	0.125	0.3125	0.5625	0.3125	0.3125	0.3125	0.3125	0.1875	0.0625	0.2813	0.4063	0.4063	0.3594	0.3125	0.2813	0.1563	0.317359
8-47	0.25	0.25	0.25	0.25	0.5	0.5	0.5	0.5	0.5		0.5	0.125	0.125	0.25	0.125	0.3125	0.3125	0.3125	0.3125	0.3125	0.3125	0.1875	0.0625	0.1563	0.4063	0.4063	0.3594	0.3125	0.5313	0.1563	0.313048
4-665	0.25	0.25	0.25	0.25	0.5	0.5	0.5	0.5	0.5	0.5		0.125	0.125	0.25	0.125	0.3125	0.3125	0.3125	0.5625	0.5625	0.5625	0.1875	0.0625	0.1563	0.4063	0.5313	0.4219	0.3125	0.2813	0.1563	0.336755
FGTR13	0.125	0.125	0.125	0.125	0.125	0.125	0.125	0.125	0.125	0.125	0.125		0.5	0.375	0.1875	0.1875	0.3125	0.3125	0.3125	0.3125	0.3125	0.3125	0.25	0.1563	0.1563	0.2188	0.2031	0.2813	0.1875	0.6563	0.227917
A-192	0.125	0.125	0.125	0.125	0.125	0.125	0.125	0.125	0.125	0.125	0.125	0.5		0.375	0.1875	0.1875	0.3125	0.3125	0.3125	0.3125	0.3125	0.5625	0.25	0.1563	0.1563	0.2188	0.2031	0.2813	0.1875	0.5313	0.232228
FRANCOLI	0.25	0.25	0.25	0.25	0.25	0.25	0.25	0.25	0.25	0.25	0.25	0.375	0.375		0.125	0.1875	0.3125	0.3125	0.3125	0.3125	0.3125	0.3125	0.1875	0.1563	0.2188	0.2813	0.2344	0.3125	0.2188	0.3438	0.263479
CONSTANTI	0.125	0.125	0.125	0.125	0.125	0.125	0.125	0.125	0.125	0.125	0.125	0.1875	0.1875	0.125		0.1563	0.1563	0.1563	0.1563	0.1563	0.1563	0.1563	0.0938	0.0781	0.1406	0.1406	0.1484	0.1563	0.1094	0.1719	0.138214
23-173	0.1875	0.1875	0.1875	0.1875	0.5625	0.3125	0.3125	0.3125	0.3125	0.3125	0.3125	0.1875	0.1875	0.1875	0.1563		0.25	0.25	0.25	0.25	0.25	0.1875	0.0938	0.125	0.6875	0.2813	0.6719	0.2344	0.2031	0.1875	0.269941
13-565	0.1875	0.1875	0.1875	0.1875	0.3125	0.3125	0.3125	0.3125	0.5625	0.3125	0.3125	0.3125	0.3125	0.3125	0.1563	0.25		0.4375	0.4375	0.4375	0.4375	0.25	0.2813	0.5313	0.2813	0.375	0.3125	0.2969	0.2969	0.2813	0.316821
MARINADA	0.1875	0.1875	0.1875	0.1875	0.3125	0.3125	0.3125	0.5625	0.3125	0.3125	0.3125	0.3125	0.3125	0.3125	0.1563	0.25	0.4375		0.4375	0.4375	0.4375	0.25	0.2813	0.2188	0.2813	0.5	0.375	0.2969	0.2969	0.2813	0.31251
21-321	0.1875	0.1875	0.1875	0.1875	0.3125	0.3125	0.3125	0.3125	0.3125	0.3125	0.5625	0.3125	0.3125	0.3125	0.1563	0.25	0.4375	0.4375		0.5625	0.5625	0.25	0.2813	0.2188	0.2813	0.6875	0.4688	0.2969	0.2969	0.2813	0.330831
VAIRO	0.1875	0.1875	0.1875	0.1875	0.3125	0.3125	0.3125	0.3125	0.3125	0.3125	0.5625	0.3125	0.3125	0.3125	0.1563	0.25	0.4375	0.4375	0.5625		0.5625	0.25	0.2813	0.2188	0.2813	0.4375	0.3438	0.2969	0.2969	0.2813	0.3179
24-53	0.1875	0.1875	0.1875	0.1875	0.3125	0.3125	0.3125	0.3125	0.3125	0.3125	0.5625	0.3125	0.3125	0.3125	0.1563	0.25	0.4375	0.4375	0.5625	0.5625		0.25	0.2813	0.2188	0.2813	0.4375	0.3438	0.2969	0.2969	0.2813	0.3179
10-98	0.5625	0.3125	0.1875	0.1875	0.1875	0.1875	0.1875	0.1875	0.1875	0.1875	0.1875	0.3125	0.5625	0.3125	0.1563	0.1875	0.25	0.25	0.25	0.25	0.25		0.1563	0.125	0.1875	0.2188	0.2031	0.2344	0.1719	0.6875	0.2527
12-350	0.0625	0.0625	0.0625	0.0625	0.0625	0.0625	0.0625	0.0625	0.0625	0.0625	0.0625	0.25	0.25	0.1875	0.0938	0.0938	0.2813	0.2813	0.2813	0.2813	0.2813	0.1563		0.1406	0.0781	0.1719	0.1328	0.1406	0.5313	0.2031	0.155993
30-234	0.0938	0.0938	0.0938	0.0938	0.1563	0.1563	0.1563	0.1563	0.2813	0.1563	0.1563	0.1563	0.1563	0.1563	0.0781	0.125	0.5313	0.2188	0.2188	0.2188	0.2188	0.125	0.1406		0.1406	0.1875	0.1563	0.1484	0.1484	0.1406	0.167593
30-297	0.2188	0.2188	0.2188	0.2188	0.5313	0.4063	0.6563	0.4063	0.4063	0.4063	0.4063	0.1563	0.1563	0.2188	0.1406	0.6875	0.2813	0.2813	0.2813	0.2813	0.2813	0.1875	0.0781	0.1406		0.3438	0.5156	0.3984	0.2422	0.1719	0.308221
29-47	0.2188	0.2188	0.2188	0.2188	0.4063	0.4063	0.4063	0.6563	0.4063	0.4063	0.5313	0.2188	0.2188	0.2813	0.1406	0.2813	0.375	0.5	0.6875	0.4375	0.4375	0.2188	0.1719	0.1875	0.3438		0.7188	0.3047	0.2891	0.2188	0.349172
35-164	0.2031	0.2031	0.2031	0.2031	0.4844	0.3594	0.3594	0.4844	0.3594	0.3594	0.4219	0.2031	0.2031	0.2344	0.1484	0.6719	0.3125	0.375	0.4688	0.3438	0.3438	0.2031	0.1328	0.1563	0.5156	0.7188		0.2695	0.2461	0.2031	0.323821
TARRACO	0.1875	0.1875	0.1875	0.1875	0.3125	0.3125	0.5625	0.3125	0.3125	0.3125	0.3125	0.2813	0.2813	0.3125	0.1563	0.2344	0.2969	0.2969	0.2969	0.2969	0.2969	0.2344	0.1406	0.1484	0.3984	0.3047	0.2695		0.2266	0.2578	0.273041
29-148	0.1563	0.1563	0.1563	0.1563	0.2813	0.2813	0.2813	0.2813	0.2813	0.5313	0.2813	0.1875	0.1875	0.2188	0.1094	0.2031	0.2969	0.2969	0.2969	0.2969	0.2969	0.1719	0.5313	0.1484	0.2422	0.2891	0.2461	0.2266		0.1797	0.250703
28-57	0.3438	0.2188	0.1563	0.1563	0.1563	0.1563	0.1563	0.1563	0.1563	0.1563	0.1563	0.6563	0.5313	0.3438	0.1719	0.1875	0.2813	0.2813	0.2813	0.2813	0.2813	0.6875	0.2031	0.1406	0.1719	0.2188	0.2031	0.2578	0.1797		0.252728
																															0.271223	Total

## Sheet: UCD-USDA
Linename	DAVEY	PA3777	PADRE	A1-30	A1-37	HARPAREIL	JORDANOLO	A5-25	A9-18	SOLSEL 5-15 F7 2-18	21-19W	22-20	6-27	25-26	CALIF. 24-6	3-1	SB16, 2-44	SB6, 56-88	4-26	SB2, 45-96	SB13, 25-75	SB3 54-39E	F5, 4-6	MILOW	KAPAREIL	SOLANO	SONORA	WINTERS	SWEETHEART	VESTA	97, 1-232	UCD8-160	KESTER	Mean r
DAVEY		0	0	0.25	0.25	0.25	0.25	0.25	0.25	0.25	0.375	0.375	0.375	0.25	0.125	0.125	0	0.125	0.0625	0.0313	0.0156	0.125	0.1875	0.3125	0.3125	0.375	0.375	0.25	0.1875	0.4375	0.1328	0.3164	0.25	0.214722
PA3777	0		0.25	0	0	0	0	0	0	0.5	0	0	0	0	0	0	0	0.25	0.125	0.0625	0.0313	0.25	0.25	0	0	0	0	0	0.125	0	0.0156	0.0078	0	0.05835
PADRE	0	0.25		0	0	0	0	0	0	0.125	0	0	0	0	0	0	0	0.0625	0.0313	0.0156	0.0078	0.0625	0.0625	0	0	0	0	0	0.0313	0	0.0039	0.002	0	0.02045
A1-30	0.25	0	0		0.5	0.25	0.25	0.5	0.25	0.25	0.75	0.75	0.375	0.375	0.5	0.125	0	0.125	0.0625	0.0313	0.0156	0.125	0.375	0.5	0.5	0.75	0.75	0.25	0.25	0.625	0.1328	0.3164	0.25	0.318238
A1-37	0.25	0	0	0.5		0.25	0.25	0.5	0.25	0.25	0.5	0.5	0.375	0.625	0.5	0.125	0	0.125	0.0625	0.0313	0.0156	0.125	0.375	0.5	0.5	0.5	0.5	0.25	0.375	0.5	0.1328	0.3164	0.25	0.2948
HARPAREIL	0.25	0	0	0.25	0.25		0.5	0.25	0.5	0.25	0.375	0.375	0.5	0.375	0.125	0.5	0	0.125	0.0625	0.0313	0.0156	0.125	0.1875	0.3125	0.3125	0.375	0.375	0.5	0.25	0.4375	0.2578	0.3789	0.25	0.265503
JORDANOLO	0.25	0	0	0.25	0.25	0.5		0.25	0.5	0.25	0.375	0.375	0.75	0.375	0.125	0.25	0	0.125	0.0625	0.0313	0.0156	0.125	0.1875	0.3125	0.3125	0.375	0.375	0.5	0.25	0.4375	0.2578	0.3789	0.25	0.265503
A5-25	0.25	0	0	0.5	0.5	0.25	0.25		0.25	0.25	0.5	0.5	0.375	0.375	0.75	0.125	0	0.125	0.0625	0.0313	0.0156	0.125	0.5	0.625	0.625	0.5	0.5	0.25	0.25	0.5	0.1328	0.3164	0.25	0.302613
A9-18	0.25	0	0	0.25	0.25	0.5	0.5	0.25		0.25	0.375	0.375	0.5	0.625	0.125	0.25	0	0.125	0.0625	0.0313	0.0156	0.125	0.1875	0.3125	0.3125	0.375	0.375	0.375	0.375	0.4375	0.1953	0.3477	0.25	0.262575
SOLSEL 5-15 F7 2-18	0.25	0.5	0.125	0.25	0.25	0.25	0.25	0.25	0.25		0.375	0.375	0.375	0.25	0.125	0.125	0	0.5	0.25	0.125	0.0625	0.5	0.5625	0.3125	0.3125	0.375	0.375	0.25	0.375	0.4375	0.1563	0.3281	0.25	0.286622
21-19W	0.375	0	0	0.75	0.5	0.375	0.375	0.5	0.375	0.375		0.75	0.5625	0.4375	0.375	0.1875	0	0.1875	0.0938	0.0469	0.0234	0.1875	0.375	0.5625	0.5625	1	1	0.375	0.3125	0.875	0.1992	0.4746	0.375	0.393372
22-20	0.375	0	0	0.75	0.5	0.375	0.375	0.5	0.375	0.375	0.75		0.5625	0.4375	0.375	0.1875	0	0.1875	0.0938	0.0469	0.0234	0.1875	0.375	0.5625	0.5625	1	1	0.375	0.3125	0.875	0.1992	0.4746	0.375	0.393372
6-27	0.375	0	0	0.375	0.375	0.5	0.75	0.375	0.5	0.375	0.5625	0.5625		0.4375	0.1875	0.25	0	0.1875	0.0938	0.0469	0.0234	0.1875	0.2813	0.4688	0.4688	0.5625	0.5625	0.75	0.3125	0.6563	0.3867	0.5684	0.375	0.361153
25-26	0.25	0	0	0.375	0.625	0.375	0.375	0.375	0.625	0.25	0.4375	0.4375	0.4375		0.3125	0.1875	0	0.125	0.0625	0.0313	0.0156	0.125	0.2813	0.4063	0.4063	0.4375	0.4375	0.3125	0.625	0.4688	0.1641	0.332	0.25	0.298225
CALIF. 24-6	0.125	0	0	0.5	0.5	0.125	0.125	0.75	0.125	0.125	0.375	0.375	0.1875	0.3125		0.0625	0	0.0625	0.0313	0.0156	0.0078	0.0625	0.6875	0.75	0.75	0.375	0.375	0.125	0.1875	0.3125	0.0664	0.1582	0.125	0.243103
3-1	0.125	0	0	0.125	0.125	0.5	0.25	0.125	0.25	0.125	0.1875	0.1875	0.25	0.1875	0.0625		0	0.0625	0.0313	0.0156	0.0078	0.0625	0.0938	0.1563	0.1563	0.1875	0.1875	0.625	0.125	0.2188	0.3164	0.2832	0.125	0.161078
SB16, 2-44	0	0	0	0	0	0	0	0	0	0	0	0	0	0	0	0		0.25	0.625	0.3125	0.1563	0	0	0	0	0	0	0	0	0	0.0781	0.0391	0	0.0456562
SB6, 56-88	0.125	0.25	0.0625	0.125	0.125	0.125	0.125	0.125	0.125	0.5	0.1875	0.1875	0.1875	0.125	0.0625	0.0625	0.25		0.625	0.3125	0.1563	0.25	0.2813	0.1563	0.1563	0.1875	0.1875	0.125	0.1875	0.2188	0.1406	0.1953	0.125	0.189216
4-26	0.0625	0.125	0.0313	0.0625	0.0625	0.0625	0.0625	0.0625	0.0625	0.25	0.0938	0.0938	0.0938	0.0625	0.0313	0.0313	0.625	0.625		0.5625	0.2813	0.125	0.1406	0.0781	0.0781	0.0938	0.0938	0.0625	0.0938	0.1094	0.1719	0.1484	0.0625	0.143812
SB2, 45-96	0.0313	0.0625	0.0156	0.0313	0.0313	0.0313	0.0313	0.0313	0.0313	0.125	0.0469	0.0469	0.0469	0.0313	0.0156	0.0156	0.3125	0.3125	0.5625		0.5	0.0625	0.0703	0.0391	0.0391	0.0469	0.0469	0.0313	0.0469	0.0547	0.2656	0.1641	0.2813	0.108175
SB13, 25-75	0.0156	0.0313	0.0078	0.0156	0.0156	0.0156	0.0156	0.0156	0.0156	0.0625	0.0234	0.0234	0.0234	0.0156	0.0078	0.0078	0.1563	0.1563	0.2813	0.5		0.0313	0.0352	0.0195	0.0195	0.0234	0.0234	0.0156	0.0234	0.0273	0.5078	0.2695	0.1406	0.0794563
SB3 54-39E	0.125	0.25	0.0625	0.125	0.125	0.125	0.125	0.125	0.125	0.5	0.1875	0.1875	0.1875	0.125	0.0625	0.0625	0	0.25	0.125	0.0625	0.0313		0.2813	0.1563	0.1563	0.1875	0.1875	0.125	0.5625	0.2188	0.0781	0.1641	0.125	0.16285
F5, 4-6	0.1875	0.25	0.0625	0.375	0.375	0.1875	0.1875	0.5	0.1875	0.5625	0.375	0.375	0.2813	0.2813	0.6875	0.0938	0	0.2813	0.1406	0.0703	0.0352	0.2813		0.5313	0.5313	0.375	0.375	0.1875	0.2813	0.375	0.1113	0.2432	0.1875	0.2805
MILOW	0.3125	0	0	0.5	0.5	0.3125	0.3125	0.625	0.3125	0.3125	0.5625	0.5625	0.4688	0.4063	0.75	0.1563	0	0.1563	0.0781	0.0391	0.0195	0.1563	0.5313		0.6875	0.5625	0.5625	0.3125	0.2813	0.5938	0.166	0.3955	0.3125	0.342144
KAPAREIL	0.3125	0	0	0.5	0.5	0.3125	0.3125	0.625	0.3125	0.3125	0.5625	0.5625	0.4688	0.4063	0.75	0.1563	0	0.1563	0.0781	0.0391	0.0195	0.1563	0.5313	0.6875		0.5625	0.5625	0.3125	0.2813	0.5938	0.166	0.3955	0.3125	0.342144
SOLANO	0.375	0	0	0.75	0.5	0.375	0.375	0.5	0.375	0.375	1	1	0.5625	0.4375	0.375	0.1875	0	0.1875	0.0938	0.0469	0.0234	0.1875	0.375	0.5625	0.5625		1	0.375	0.3125	1	0.1992	0.4746	0.375	0.405091
SONORA	0.375	0	0	0.75	0.5	0.375	0.375	0.5	0.375	0.375	1	1	0.5625	0.4375	0.375	0.1875	0	0.1875	0.0938	0.0469	0.0234	0.1875	0.375	0.5625	0.5625	1		0.375	0.3125	0.875	0.1992	0.4746	0.375	0.401184
WINTERS	0.25	0	0	0.25	0.25	0.5	0.5	0.25	0.375	0.25	0.375	0.375	0.75	0.3125	0.125	0.625	0	0.125	0.0625	0.0313	0.0156	0.125	0.1875	0.3125	0.3125	0.375	0.375		0.2188	0.4375	0.5703	0.5352	0.25	0.285037
SWEETHEART	0.1875	0.125	0.0313	0.25	0.375	0.25	0.25	0.25	0.375	0.375	0.3125	0.3125	0.3125	0.625	0.1875	0.125	0	0.1875	0.0938	0.0469	0.0234	0.5625	0.2813	0.2813	0.2813	0.3125	0.3125	0.2188		0.3438	0.1211	0.248	0.1875	0.245187
VESTA	0.4375	0	0	0.625	0.5	0.4375	0.4375	0.5	0.4375	0.4375	0.875	0.875	0.6563	0.4688	0.3125	0.2188	0	0.2188	0.1094	0.0547	0.0273	0.2188	0.375	0.5938	0.5938	1	0.875	0.4375	0.3438		0.2324	0.5537	0.4375	0.415325
97, 1-232	0.1328	0.0156	0.0039	0.1328	0.1328	0.2578	0.2578	0.1328	0.1953	0.1563	0.1992	0.1992	0.3867	0.1641	0.0664	0.3164	0.0781	0.1406	0.1719	0.2656	0.5078	0.0781	0.1113	0.166	0.166	0.1992	0.1992	0.5703	0.1211	0.2324		0.6367	0.1953	0.205922
UCD8-160	0.3164	0.0078	0.002	0.3164	0.3164	0.3789	0.3789	0.3164	0.3477	0.3281	0.4746	0.4746	0.5684	0.332	0.1582	0.2832	0.0391	0.1953	0.1484	0.1641	0.2695	0.1641	0.2432	0.3955	0.3955	0.4746	0.4746	0.5352	0.248	0.5537	0.6367		0.3477	0.321412
KESTER	0.25	0	0	0.25	0.25	0.25	0.25	0.25	0.25	0.25	0.375	0.375	0.375	0.25	0.125	0.125	0	0.125	0.0625	0.2813	0.1406	0.125	0.1875	0.3125	0.3125	0.375	0.375	0.25	0.1875	0.4375	0.1953	0.3477		0.229372
																																		0.252793	Total

[truncated: 1 more sheets: Sf]
